# Supplementary material for: The USP12/46 deubiquitinases protect integrins from ESCRT-mediated lysosomal degradation
Source: EMBO Rep. 2024 Nov 6;25(12):5687–718. doi: 10.1038/s44319-024-00300-9 (PMC11624278; doi:10.1038/s44319-024-00300-9)
Supplement: Supplementary file 1 — Table EV1 [file 44319_2024_300_MOESM1_ESM.xlsx]

## Sheet: Sheet1
Table EV1: Detection of ubiquitin conjugation sites in the Itgb1 tail by MS.
Sequences of peptides in the itgb1 tails detected by MS. Lysine residues with a di-glycine motif (GG) modification were indicated. Experiments were performed in two independent experiments, each with three independent biological replicates. The probability of detection indicates the number of samples in which these peptides were detected out of a total of 6 measurements.
Peptides in the Itgb1 tail detected by MS	Probability of detection
M771NAK(GG)774WDTGENPIYK784	4/6
W775DTGENPIYK784	6/6
W775DTGENPIYK(GG)784SAVTTVVNPK794	5/6
S785AVTTVVNPK794	5/6
S785AVTTVVNPK(GG)794YEGK798	2/6
