# Supplementary material for: The USP12/46 deubiquitinases protect integrins from ESCRT-mediated lysosomal degradation
Source: EMBO Rep. 2024 Nov 6;25(12):5687–718. doi: 10.1038/s44319-024-00300-9 (PMC11624278; doi:10.1038/s44319-024-00300-9)
Supplement: Supplementary file 3 — Dataset EV1 [file 44319_2024_300_MOESM3_ESM.xlsx]

## Sheet: Sheet1
Dataset EV1. β1 integrin interactome after crosslinking with DSP in ESCRT-KD mouse fibroblasts identified by label-free MS. P-values were determined using two-sided permuted t-test with 250 randomizations. Proteins significantly enriched in the β1 integrin interactome were listed. Significances were estimated by the Perseus software and the cutoff was set to FDR=0.05 and S0=0.1. Itgb1-null cells …
-Log10(P-value)	Log2 fold change (Itgb1 vs. Itgb1KO)	PG.ProteinGroups	PG.Genes	PG.ProteinDescriptions	PG.FASTAHeader
5.02888	11.8448	P09055	Itgb1	Integrin beta-1	>sp|P09055|ITB1_MOUSE Integrin beta-1 OS=Mus musculus OX=10090 GN=Itgb1 PE=1 SV=1
5.86439	10.3883	P11688	Itga5	Integrin alpha-5	>sp|P11688|ITA5_MOUSE Integrin alpha-5 OS=Mus musculus OX=10090 GN=Itga5 PE=1 SV=3
5.11026	9.61077	Q62470	Itga3	Integrin alpha-3	>sp|Q62470|ITA3_MOUSE Integrin alpha-3 OS=Mus musculus OX=10090 GN=Itga3 PE=1 SV=1
5.03839	8.41567	A0A571BFB2	Fbrsl1	Fibrosin-like 1	>tr|A0A571BFB2|A0A571BFB2_MOUSE Fibrosin-like 1 OS=Mus musculus OX=10090 GN=Fbrsl1 PE=4 SV=1
5.11422	7.80573	B2RT41	Zfc3h1	Zinc finger, C3H1-type-containing	>tr|B2RT41|B2RT41_MOUSE Zinc finger, C3H1-type-containing OS=Mus musculus OX=10090 GN=Zfc3h1 PE=1 SV=1
3.7596	7.14436	A0A5F8MPB5;Q61739;Q61739-2	Itga6	Integrin alpha-6;Integrin alpha-6;Isoform Alpha-6X1A of Integrin alpha-6	>tr|A0A5F8MPB5|A0A5F8MPB5_MOUSE Integrin alpha-6 OS=Mus musculus OX=10090 GN=Itga6 PE=1 SV=1;>sp|Q61739|ITA6_MOUSE Integrin alpha-6 OS=Mus musculus OX=10090 GN=Itga6 PE=1 SV=3;>sp|Q61739-2|ITA6_MOUSE Isoform Alpha-6X1A of Integrin alpha-6 OS=Mus musculus OX=10090 GN=Itga6
4.58017	6.83854	P35564	Canx	Calnexin	>sp|P35564|CALX_MOUSE Calnexin OS=Mus musculus OX=10090 GN=Canx PE=1 SV=1
2.0078	6.31012	A0A140T8N3	Igkv13-84	Immunoglobulin kappa chain variable 13-84 (Fragment)	>tr|A0A140T8N3|A0A140T8N3_MOUSE Immunoglobulin kappa chain variable 13-84 (Fragment) OS=Mus musculus OX=10090 GN=Igkv13-84 PE=4 SV=2
2.99327	6.16458	Q3TZS3;Q61738-3	Itga7	Integrin alpha-7;Isoform Alpha-7X1B of Integrin alpha-7	>tr|Q3TZS3|Q3TZS3_MOUSE Integrin alpha-7 OS=Mus musculus OX=10090 GN=Itga7 PE=1 SV=1;>sp|Q61738-3|ITA7_MOUSE Isoform Alpha-7X1B of Integrin alpha-7 OS=Mus musculus OX=10090 GN=Itga7
2.21538	6.14988	Q3URV1;Q3URV1-2	Tbc1d32	Protein broad-minded;Isoform 2 of Protein broad-minded	>sp|Q3URV1|BROMI_MOUSE Protein broad-minded OS=Mus musculus OX=10090 GN=Tbc1d32 PE=1 SV=2;>sp|Q3URV1-2|BROMI_MOUSE Isoform 2 of Protein broad-minded OS=Mus musculus OX=10090 GN=Tbc1d32
2.95121	5.9279	H3BJE0;P28798;Q3U9N4	Grn	Progranulin (Fragment);Progranulin;Progranulin	>tr|H3BJE0|H3BJE0_MOUSE Progranulin (Fragment) OS=Mus musculus OX=10090 GN=Grn PE=1 SV=1;>sp|P28798|GRN_MOUSE Progranulin OS=Mus musculus OX=10090 GN=Grn PE=1 SV=2;>tr|Q3U9N4|Q3U9N4_MOUSE Progranulin OS=Mus musculus OX=10090 GN=Grn PE=1 SV=1
5.39174	5.84551	P43406	Itgav	Integrin alpha-V	>sp|P43406|ITAV_MOUSE Integrin alpha-V OS=Mus musculus OX=10090 GN=Itgav PE=1 SV=2
1.77231	5.71938	Q7TPC1	Cdsn	Corneodesmosin	>sp|Q7TPC1|CDSN_MOUSE Corneodesmosin OS=Mus musculus OX=10090 GN=Cdsn PE=2 SV=2
3.14726	5.6609	O89051	Itm2b	Integral membrane protein 2B	>sp|O89051|ITM2B_MOUSE Integral membrane protein 2B OS=Mus musculus OX=10090 GN=Itm2b PE=1 SV=1
2.58587	5.60838	Q14B48;Q14B48-2	Itprid1	Protein ITPRID1;Isoform 2 of Protein ITPRID1	>sp|Q14B48|ITPI1_MOUSE Protein ITPRID1 OS=Mus musculus OX=10090 GN=Itprid1 PE=2 SV=1;>sp|Q14B48-2|ITPI1_MOUSE Isoform 2 of Protein ITPRID1 OS=Mus musculus OX=10090 GN=Itprid1
3.55347	5.52614	Q9QZN4	Fbxo6	F-box only protein 6	>sp|Q9QZN4|FBX6_MOUSE F-box only protein 6 OS=Mus musculus OX=10090 GN=Fbxo6 PE=1 SV=1
4.16359	5.46492	O88338;Q3TPA4;Q8C730	Cdh16	Cadherin-16	>sp|O88338|CAD16_MOUSE Cadherin-16 OS=Mus musculus OX=10090 GN=Cdh16 PE=1 SV=1;>tr|Q3TPA4|Q3TPA4_MOUSE Cadherin-16 OS=Mus musculus OX=10090 GN=Cdh16 PE=1 SV=1;>tr|Q8C730|Q8C730_MOUSE Cadherin-16 OS=Mus musculus OX=10090 GN=Cdh16 PE=1 SV=1
1.18724	5.34648	O35566	Cd151	CD151 antigen	>sp|O35566|CD151_MOUSE CD151 antigen OS=Mus musculus OX=10090 GN=Cd151 PE=1 SV=2
5.35964	5.33203	P27773	Pdia3	Protein disulfide-isomerase A3	>sp|P27773|PDIA3_MOUSE Protein disulfide-isomerase A3 OS=Mus musculus OX=10090 GN=Pdia3 PE=1 SV=2
2.76931	5.32857	Q9CPN9	2210010C04Rik	RIKEN cDNA 2210010C04 gene	>tr|Q9CPN9|Q9CPN9_MOUSE RIKEN cDNA 2210010C04 gene OS=Mus musculus OX=10090 GN=2210010C04Rik PE=1 SV=1
2.64	5.27123	A0A0R4J135;G3UYY2;P17563;Q63836	Selenbp2;Selenbp2;Selenbp1;Selenbp2	Selenium-binding protein 2;Selenium-binding protein 2;Methanethiol oxidase;Selenium-binding protein 2	>tr|A0A0R4J135|A0A0R4J135_MOUSE Selenium-binding protein 2 OS=Mus musculus OX=10090 GN=Selenbp2 PE=1 SV=1;>tr|G3UYY2|G3UYY2_MOUSE Selenium-binding protein 2 OS=Mus musculus OX=10090 GN=Selenbp2 PE=1 SV=1;>sp|P17563|SBP1_MOUSE Methanethiol oxidase OS=Mus musculus OX=10090 GN=Selenbp1 PE=1 SV=2;>sp|Q63836|SBP2_MOUSE Selenium-binding protein 2 OS=Mus musculus OX=10090 GN=Selenbp2 PE=1 SV=2
3.16577	5.21057	A2A5K2;P55065	Pltp	Phospholipid transfer protein	>tr|A2A5K2|A2A5K2_MOUSE Phospholipid transfer protein OS=Mus musculus OX=10090 GN=Pltp PE=1 SV=1;>sp|P55065|PLTP_MOUSE Phospholipid transfer protein OS=Mus musculus OX=10090 GN=Pltp PE=1 SV=1
2.90224	5.18658	P56716	Rp1	Oxygen-regulated protein 1	>sp|P56716|RP1_MOUSE Oxygen-regulated protein 1 OS=Mus musculus OX=10090 GN=Rp1 PE=1 SV=2
1.92415	5.16946	A0A3B2W7W2;A0A3B2WD72;P35396	Ppard	Peroxisome proliferator-activated receptor delta	>tr|A0A3B2W7W2|A0A3B2W7W2_MOUSE Peroxisome proliferator-activated receptor delta OS=Mus musculus OX=10090 GN=Ppard PE=1 SV=1;>tr|A0A3B2WD72|A0A3B2WD72_MOUSE Peroxisome proliferator-activated receptor delta OS=Mus musculus OX=10090 GN=Ppard PE=1 SV=1;>sp|P35396|PPARD_MOUSE Peroxisome proliferator-activated receptor delta OS=Mus musculus OX=10090 GN=Ppard PE=1 SV=1
2.94875	5.16074	Q6PAM0	Prkab2	5'-AMP-activated protein kinase subunit beta-2	>sp|Q6PAM0|AAKB2_MOUSE 5'-AMP-activated protein kinase subunit beta-2 OS=Mus musculus OX=10090 GN=Prkab2 PE=1 SV=1
3.40962	5.10053	Q8VBX4	Cd207	C-type lectin domain family 4 member K	>sp|Q8VBX4|CLC4K_MOUSE C-type lectin domain family 4 member K OS=Mus musculus OX=10090 GN=Cd207 PE=1 SV=1
4.06924	5.08621	P09103	P4hb	Protein disulfide-isomerase	>sp|P09103|PDIA1_MOUSE Protein disulfide-isomerase OS=Mus musculus OX=10090 GN=P4hb PE=1 SV=2
2.45866	5.0264	A0A075B5S9;A0A0A6YWH6;A0A0B4J1J4;A0A0B4J1J5	Ighv9-4;Ighv9-4;Ighv9-2;Ighv9-3	Immunoglobulin heavy variable 9-4;Immunoglobulin heavy variable 9-4 (Fragment);Immunoglobulin heavy variable V9-2 (Fragment);Immunoglobulin heavy variable V9-3 (Fragment)	>tr|A0A075B5S9|A0A075B5S9_MOUSE Immunoglobulin heavy variable 9-4 OS=Mus musculus OX=10090 GN=Ighv9-4 PE=4 SV=1;>tr|A0A0A6YWH6|A0A0A6YWH6_MOUSE Immunoglobulin heavy variable 9-4 (Fragment) OS=Mus musculus OX=10090 GN=Ighv9-4 PE=4 SV=1;>tr|A0A0B4J1J4|A0A0B4J1J4_MOUSE Immunoglobulin heavy variable V9-2 (Fragment) OS=Mus musculus OX=10090 GN=Ighv9-2 PE=4 SV=1;>tr|A0A0B4J1J5|A0A0B4J1J5_MOUSE Immunogl…
3.34638	5.01473	P57759	Erp29	Endoplasmic reticulum resident protein 29	>sp|P57759|ERP29_MOUSE Endoplasmic reticulum resident protein 29 OS=Mus musculus OX=10090 GN=Erp29 PE=1 SV=2
4.43233	5.00236	P97370	Atp1b3	Sodium/potassium-transporting ATPase subunit beta-3	>sp|P97370|AT1B3_MOUSE Sodium/potassium-transporting ATPase subunit beta-3 OS=Mus musculus OX=10090 GN=Atp1b3 PE=1 SV=1
2.80634	4.96798	Q62469	Itga2	Integrin alpha-2	>sp|Q62469|ITA2_MOUSE Integrin alpha-2 OS=Mus musculus OX=10090 GN=Itga2 PE=1 SV=2
2.71057	4.85132	P30681	Hmgb2	High mobility group protein B2	>sp|P30681|HMGB2_MOUSE High mobility group protein B2 OS=Mus musculus OX=10090 GN=Hmgb2 PE=1 SV=3
2.54751	4.80744	Q9JHH6	Cpb2	Carboxypeptidase B2	>sp|Q9JHH6|CBPB2_MOUSE Carboxypeptidase B2 OS=Mus musculus OX=10090 GN=Cpb2 PE=1 SV=1
6.03265	4.7566	Q8R2Y0;Q8R2Y0-2	Abhd6	Monoacylglycerol lipase ABHD6;Isoform 2 of Monoacylglycerol lipase ABHD6	>sp|Q8R2Y0|ABHD6_MOUSE Monoacylglycerol lipase ABHD6 OS=Mus musculus OX=10090 GN=Abhd6 PE=1 SV=1;>sp|Q8R2Y0-2|ABHD6_MOUSE Isoform 2 of Monoacylglycerol lipase ABHD6 OS=Mus musculus OX=10090 GN=Abhd6
1.90707	4.66243	Q3TYR5	Grxcr2	Glutaredoxin domain-containing cysteine-rich protein 2	>sp|Q3TYR5|GRCR2_MOUSE Glutaredoxin domain-containing cysteine-rich protein 2 OS=Mus musculus OX=10090 GN=Grxcr2 PE=2 SV=1
3.60908	4.59005	P30412	Ppic	Peptidyl-prolyl cis-trans isomerase C	>sp|P30412|PPIC_MOUSE Peptidyl-prolyl cis-trans isomerase C OS=Mus musculus OX=10090 GN=Ppic PE=1 SV=1
1.64458	4.4951	Q8BLB7-2	L3mbtl3	Isoform 2 of Lethal(3)malignant brain tumor-like protein 3	>sp|Q8BLB7-2|LMBL3_MOUSE Isoform 2 of Lethal(3)malignant brain tumor-like protein 3 OS=Mus musculus OX=10090 GN=L3mbtl3
2.463	4.4932	P45878	Fkbp2	Peptidyl-prolyl cis-trans isomerase FKBP2	>sp|P45878|FKBP2_MOUSE Peptidyl-prolyl cis-trans isomerase FKBP2 OS=Mus musculus OX=10090 GN=Fkbp2 PE=1 SV=1
3.33605	4.48675	Q61129	Cfi	Complement factor I	>sp|Q61129|CFAI_MOUSE Complement factor I OS=Mus musculus OX=10090 GN=Cfi PE=1 SV=3
2.04349	4.44118	A0A5F8MPG6	Ptpdc1	Protein tyrosine phosphatase domain-containing protein 1	>tr|A0A5F8MPG6|A0A5F8MPG6_MOUSE Protein tyrosine phosphatase domain-containing protein 1 OS=Mus musculus OX=10090 GN=Ptpdc1 PE=1 SV=1
1.68525	4.37623	A2RSQ0	Dennd5b	DENN domain-containing protein 5B	>sp|A2RSQ0|DEN5B_MOUSE DENN domain-containing protein 5B OS=Mus musculus OX=10090 GN=Dennd5b PE=1 SV=2
2.86191	4.30108	A0A075B5L7	Igkv4-80	Immunoglobulin kappa variable 4-80 (Fragment)	>tr|A0A075B5L7|A0A075B5L7_MOUSE Immunoglobulin kappa variable 4-80 (Fragment) OS=Mus musculus OX=10090 GN=Igkv4-80 PE=4 SV=2
1.28295	4.29342	D3Z4W5;Q9D9G7	1700074P13Rik	RIKEN cDNA 1700074P13 gene (Fragment);1700074P13Rik protein	>tr|D3Z4W5|D3Z4W5_MOUSE RIKEN cDNA 1700074P13 gene (Fragment) OS=Mus musculus OX=10090 GN=1700074P13Rik PE=4 SV=1;>tr|Q9D9G7|Q9D9G7_MOUSE 1700074P13Rik protein OS=Mus musculus OX=10090 GN=1700074P13Rik PE=2 SV=1
4.02862	4.27327	Q6P5E4	Uggt1	UDP-glucose:glycoprotein glucosyltransferase 1	>sp|Q6P5E4|UGGG1_MOUSE UDP-glucose:glycoprotein glucosyltransferase 1 OS=Mus musculus OX=10090 GN=Uggt1 PE=1 SV=4
2.11393	4.17182	A0A0G2JFN8;A0A140T8M4	Igkv8-19	Immunoglobulin kappa variable 8-19 (Fragment);Immunoglobulin kappa variable 8-19	>tr|A0A0G2JFN8|A0A0G2JFN8_MOUSE Immunoglobulin kappa variable 8-19 (Fragment) OS=Mus musculus OX=10090 GN=Igkv8-19 PE=1 SV=4;>tr|A0A140T8M4|A0A140T8M4_MOUSE Immunoglobulin kappa variable 8-19 OS=Mus musculus OX=10090 GN=Igkv8-19 PE=1 SV=2
2.40372	4.12694	Q9D5D8	Cdyl2	Chromodomain Y-like protein 2	>sp|Q9D5D8|CDYL2_MOUSE Chromodomain Y-like protein 2 OS=Mus musculus OX=10090 GN=Cdyl2 PE=1 SV=1
5.54984	4.08392	Q8BHN3;Q8BHN3-2	Ganab	Neutral alpha-glucosidase AB;Isoform 2 of Neutral alpha-glucosidase AB	>sp|Q8BHN3|GANAB_MOUSE Neutral alpha-glucosidase AB OS=Mus musculus OX=10090 GN=Ganab PE=1 SV=1;>sp|Q8BHN3-2|GANAB_MOUSE Isoform 2 of Neutral alpha-glucosidase AB OS=Mus musculus OX=10090 GN=Ganab
2.57144	4.01686	Q3U7K7	Trim21	E3 ubiquitin-protein ligase TRIM21	>tr|Q3U7K7|Q3U7K7_MOUSE E3 ubiquitin-protein ligase TRIM21 OS=Mus musculus OX=10090 GN=Trim21 PE=1 SV=1
3.16245	3.99664	Q9JJN5	Cpn1	Carboxypeptidase N catalytic chain	>sp|Q9JJN5|CBPN_MOUSE Carboxypeptidase N catalytic chain OS=Mus musculus OX=10090 GN=Cpn1 PE=1 SV=1
3.03609	3.99552	O08795;O08795-2	Prkcsh	Glucosidase 2 subunit beta;Isoform 2 of Glucosidase 2 subunit beta	>sp|O08795|GLU2B_MOUSE Glucosidase 2 subunit beta OS=Mus musculus OX=10090 GN=Prkcsh PE=1 SV=1;>sp|O08795-2|GLU2B_MOUSE Isoform 2 of Glucosidase 2 subunit beta OS=Mus musculus OX=10090 GN=Prkcsh
1.69553	3.9627	H7BWY6;Q00724	Rbp4	Plasma retinol-binding protein;Retinol-binding protein 4	>tr|H7BWY6|H7BWY6_MOUSE Plasma retinol-binding protein OS=Mus musculus OX=10090 GN=Rbp4 PE=1 SV=1;>sp|Q00724|RET4_MOUSE Retinol-binding protein 4 OS=Mus musculus OX=10090 GN=Rbp4 PE=1 SV=2
2.66866	3.93209	A0A0B4J1K5	Iglv3	Immunoglobulin lambda variable 3 (Fragment)	>tr|A0A0B4J1K5|A0A0B4J1K5_MOUSE Immunoglobulin lambda variable 3 (Fragment) OS=Mus musculus OX=10090 GN=Iglv3 PE=4 SV=1
2.39826	3.91394	P32261	Serpinc1	Antithrombin-III	>sp|P32261|ANT3_MOUSE Antithrombin-III OS=Mus musculus OX=10090 GN=Serpinc1 PE=1 SV=1
1.9455	3.8682	Q8BG54	Sptlc3	Serine palmitoyltransferase 3	>sp|Q8BG54|SPTC3_MOUSE Serine palmitoyltransferase 3 OS=Mus musculus OX=10090 GN=Sptlc3 PE=2 SV=1
2.27868	3.84499	P01029	C4b	Complement C4-B	>sp|P01029|CO4B_MOUSE Complement C4-B OS=Mus musculus OX=10090 GN=C4b PE=1 SV=3
2.97734	3.82632	O54988;O54988-2	Slk	STE20-like serine/threonine-protein kinase;Isoform 2 of STE20-like serine/threonine-protein kinase	>sp|O54988|SLK_MOUSE STE20-like serine/threonine-protein kinase OS=Mus musculus OX=10090 GN=Slk PE=1 SV=2;>sp|O54988-2|SLK_MOUSE Isoform 2 of STE20-like serine/threonine-protein kinase OS=Mus musculus OX=10090 GN=Slk
1.42939	3.76466	Q61495;Q7TSF1	Dsg1a;Dsg1b	Desmoglein-1-alpha;Desmoglein-1-beta	>sp|Q61495|DSG1A_MOUSE Desmoglein-1-alpha OS=Mus musculus OX=10090 GN=Dsg1a PE=2 SV=2;>sp|Q7TSF1|DSG1B_MOUSE Desmoglein-1-beta OS=Mus musculus OX=10090 GN=Dsg1b PE=1 SV=1
3.09823	3.76457	H3BJD0;H3BJD6;H3BKQ7;H3BL28;Q7TN74	Ppp1r9a	Protein phosphatase 1, regulatory subunit 9A;Protein phosphatase 1, regulatory subunit 9A;Protein phosphatase 1, regulatory subunit 9A;Protein phosphatase 1, regulatory subunit 9A (Fragment);Neurabin I	>tr|H3BJD0|H3BJD0_MOUSE Protein phosphatase 1, regulatory subunit 9A OS=Mus musculus OX=10090 GN=Ppp1r9a PE=1 SV=1;>tr|H3BJD6|H3BJD6_MOUSE Protein phosphatase 1, regulatory subunit 9A OS=Mus musculus OX=10090 GN=Ppp1r9a PE=1 SV=1;>tr|H3BKQ7|H3BKQ7_MOUSE Protein phosphatase 1, regulatory subunit 9A OS=Mus musculus OX=10090 GN=Ppp1r9a PE=1 SV=1;>tr|H3BL28|H3BL28_MOUSE Protein phosphatase 1, regulat…
1.58436	3.76357	Q8K1B8	Fermt3	Fermitin family homolog 3	>sp|Q8K1B8|URP2_MOUSE Fermitin family homolog 3 OS=Mus musculus OX=10090 GN=Fermt3 PE=1 SV=1
2.54909	3.76331	Q61838	Pzp	Pregnancy zone protein	>sp|Q61838|PZP_MOUSE Pregnancy zone protein OS=Mus musculus OX=10090 GN=Pzp PE=1 SV=3
3.06838	3.74787	A0A1C7ZMZ5;P46412	Gpx3	Glutathione peroxidase (Fragment);Glutathione peroxidase 3	>tr|A0A1C7ZMZ5|A0A1C7ZMZ5_MOUSE Glutathione peroxidase (Fragment) OS=Mus musculus OX=10090 GN=Gpx3 PE=1 SV=1;>sp|P46412|GPX3_MOUSE Glutathione peroxidase 3 OS=Mus musculus OX=10090 GN=Gpx3 PE=1 SV=2
2.31785	3.73723	P29788	Vtn	Vitronectin	>sp|P29788|VTNC_MOUSE Vitronectin OS=Mus musculus OX=10090 GN=Vtn PE=1 SV=2
2.33556	3.72807	E9Q1Y3;E9Q414	Apob	Apolipoprotein B-100 (Fragment);Apolipoprotein B-100	>tr|E9Q1Y3|E9Q1Y3_MOUSE Apolipoprotein B-100 (Fragment) OS=Mus musculus OX=10090 GN=Apob PE=1 SV=1;>sp|E9Q414|APOB_MOUSE Apolipoprotein B-100 OS=Mus musculus OX=10090 GN=Apob PE=1 SV=1
2.83407	3.72807	Q8R1K1	Ubac2	Ubiquitin-associated domain-containing protein 2	>sp|Q8R1K1|UBAC2_MOUSE Ubiquitin-associated domain-containing protein 2 OS=Mus musculus OX=10090 GN=Ubac2 PE=1 SV=1
2.436	3.72208	Q792Z1	Try10	Trypsin 10	>tr|Q792Z1|Q792Z1_MOUSE Trypsin 10 OS=Mus musculus OX=10090 GN=Try10 PE=1 SV=1
2.55852	3.71072	Q8BHD8	Pcmtd2	Protein-L-isoaspartate O-methyltransferase domain-containing protein 2	>sp|Q8BHD8|PCMD2_MOUSE Protein-L-isoaspartate O-methyltransferase domain-containing protein 2 OS=Mus musculus OX=10090 GN=Pcmtd2 PE=2 SV=1
2.23628	3.69703	Q9D1H9	Mfap4	Microfibril-associated glycoprotein 4	>sp|Q9D1H9|MFAP4_MOUSE Microfibril-associated glycoprotein 4 OS=Mus musculus OX=10090 GN=Mfap4 PE=1 SV=1
2.30752	3.69567	P51885	Lum	Lumican	>sp|P51885|LUM_MOUSE Lumican OS=Mus musculus OX=10090 GN=Lum PE=1 SV=2
2.35176	3.6865	P18529		Ig heavy chain V region 5-76	>sp|P18529|HVM58_MOUSE Ig heavy chain V region 5-76 OS=Mus musculus OX=10090 PE=1 SV=1
2.54047	3.67057	Q8BFQ4	Wdr82	WD repeat-containing protein 82	>sp|Q8BFQ4|WDR82_MOUSE WD repeat-containing protein 82 OS=Mus musculus OX=10090 GN=Wdr82 PE=1 SV=1
2.65207	3.6249	K3W4S6;Q9R062;V9GX26	Gyg;Gyg1;Gyg	Glycogenin;Glycogenin-1;Glycogenin (Fragment)	>tr|K3W4S6|K3W4S6_MOUSE Glycogenin OS=Mus musculus OX=10090 GN=Gyg PE=1 SV=1;>sp|Q9R062|GLYG_MOUSE Glycogenin-1 OS=Mus musculus OX=10090 GN=Gyg1 PE=1 SV=3;>tr|V9GX26|V9GX26_MOUSE Glycogenin (Fragment) OS=Mus musculus OX=10090 GN=Gyg PE=1 SV=1
2.0006	3.61822	H3BK03;P52430	Pon1	Paraoxonase (Fragment);Serum paraoxonase/arylesterase 1	>tr|H3BK03|H3BK03_MOUSE Paraoxonase (Fragment) OS=Mus musculus OX=10090 GN=Pon1 PE=1 SV=9;>sp|P52430|PON1_MOUSE Serum paraoxonase/arylesterase 1 OS=Mus musculus OX=10090 GN=Pon1 PE=1 SV=2
3.01403	3.59447	A0A494BA33;A0A494BAT0;P01901;Q3TH01	H2-K1	H-2 class I histocompatibility antigen, K-K alpha chain (Fragment);H-2 class I histocompatibility antigen, K-K alpha chain;H-2 class I histocompatibility antigen, K-B alpha chain;H-2 class I histocompatibility antigen, K-K alpha chain	>tr|A0A494BA33|A0A494BA33_MOUSE H-2 class I histocompatibility antigen, K-K alpha chain (Fragment) OS=Mus musculus OX=10090 GN=H2-K1 PE=1 SV=1;>tr|A0A494BAT0|A0A494BAT0_MOUSE H-2 class I histocompatibility antigen, K-K alpha chain OS=Mus musculus OX=10090 GN=H2-K1 PE=1 SV=1;>sp|P01901|HA1B_MOUSE H-2 class I histocompatibility antigen, K-B alpha chain OS=Mus musculus OX=10090 GN=H2-K1 PE=1 SV=1;>t…
2.14316	3.59221	Q61646	Hp	Haptoglobin	>sp|Q61646|HPT_MOUSE Haptoglobin OS=Mus musculus OX=10090 GN=Hp PE=1 SV=1
2.47561	3.59167	P01027	C3	Complement C3	>sp|P01027|CO3_MOUSE Complement C3 OS=Mus musculus OX=10090 GN=C3 PE=1 SV=3
1.83891	3.58949	A8DUK4	Hbb-bs	Beta-globin	>tr|A8DUK4|A8DUK4_MOUSE Beta-globin OS=Mus musculus OX=10090 GN=Hbb-bs PE=1 SV=1
1.94314	3.58667	Q02105	C1qc	Complement C1q subcomponent subunit C	>sp|Q02105|C1QC_MOUSE Complement C1q subcomponent subunit C OS=Mus musculus OX=10090 GN=C1qc PE=1 SV=2
3.35228	3.58195	H7BX99;P19221	F2	Prothrombin	>tr|H7BX99|H7BX99_MOUSE Prothrombin OS=Mus musculus OX=10090 GN=F2 PE=1 SV=1;>sp|P19221|THRB_MOUSE Prothrombin OS=Mus musculus OX=10090 GN=F2 PE=1 SV=1
1.66818	3.57268	Q9D0F3	Lman1	Protein ERGIC-53	>sp|Q9D0F3|LMAN1_MOUSE Protein ERGIC-53 OS=Mus musculus OX=10090 GN=Lman1 PE=1 SV=1
2.20048	3.55974	A0A075B5K8;A0A075B5N0;A0A0B4J1I0;A0A0G2JDE5;A0A140T8M0;A0A140T8M9;A0A140T8N1;F6XWB2;P01631	Igkv1-99;Igkv1-35;Igkv1-110;Igkv1-35;Igkv1-117;Igkv1-122;Igkv1-88;Igkv1-99;	Immunoglobulin kappa variable 1-99;Immunoglobulin kappa variable 1-35;Immunoglobulin kappa variable 1-110 (Fragment);Immunoglobulin kappa variable 1-35 (Fragment);Immunoglobulin kappa variable 1-117 (Fragment);Immunoglobulin kappa chain variable 1-122 (Fragment);Immunoglobulin kappa chain variable 1-88 (Fragment);Immunoglobulin kappa variable 1-99 (Fragment);Ig kappa chain V-II region 26-10	>tr|A0A075B5K8|A0A075B5K8_MOUSE Immunoglobulin kappa variable 1-99 OS=Mus musculus OX=10090 GN=Igkv1-99 PE=4 SV=7;>tr|A0A075B5N0|A0A075B5N0_MOUSE Immunoglobulin kappa variable 1-35 OS=Mus musculus OX=10090 GN=Igkv1-35 PE=4 SV=7;>tr|A0A0B4J1I0|A0A0B4J1I0_MOUSE Immunoglobulin kappa variable 1-110 (Fragment) OS=Mus musculus OX=10090 GN=Igkv1-110 PE=4 SV=5;>tr|A0A0G2JDE5|A0A0G2JDE5_MOUSE Immunoglobul…
1.55277	3.53412	G3UYR4;Q8K1K6	Serpinb10	Serpin B10	>tr|G3UYR4|G3UYR4_MOUSE Serpin B10 OS=Mus musculus OX=10090 GN=Serpinb10 PE=1 SV=1;>sp|Q8K1K6|SPB10_MOUSE Serpin B10 OS=Mus musculus OX=10090 GN=Serpinb10 PE=2 SV=1
2.10216	3.51543	A0A075B5N3;A0A0G2JE47	Igkv8-28	Immunoglobulin kappa variable 8-28;Immunoglobulin kappa variable 8-28 (Fragment)	>tr|A0A075B5N3|A0A075B5N3_MOUSE Immunoglobulin kappa variable 8-28 OS=Mus musculus OX=10090 GN=Igkv8-28 PE=1 SV=7;>tr|A0A0G2JE47|A0A0G2JE47_MOUSE Immunoglobulin kappa variable 8-28 (Fragment) OS=Mus musculus OX=10090 GN=Igkv8-28 PE=1 SV=4
1.66329	3.49607	P08730	Krt13	Keratin, type I cytoskeletal 13	>sp|P08730|K1C13_MOUSE Keratin, type I cytoskeletal 13 OS=Mus musculus OX=10090 GN=Krt13 PE=1 SV=2
2.76853	3.49063	Q8R3N1	Nop14	Nucleolar protein 14	>sp|Q8R3N1|NOP14_MOUSE Nucleolar protein 14 OS=Mus musculus OX=10090 GN=Nop14 PE=1 SV=2
2.73863	3.46348	Q6P3A8;Q6P3A8-2	Bckdhb	2-oxoisovalerate dehydrogenase subunit beta, mitochondrial;Isoform 2 of 2-oxoisovalerate dehydrogenase subunit beta, mitochondrial	>sp|Q6P3A8|ODBB_MOUSE 2-oxoisovalerate dehydrogenase subunit beta, mitochondrial OS=Mus musculus OX=10090 GN=Bckdhb PE=1 SV=2;>sp|Q6P3A8-2|ODBB_MOUSE Isoform 2 of 2-oxoisovalerate dehydrogenase subunit beta, mitochondrial OS=Mus musculus OX=10090 GN=Bckdhb
2.40873	3.46043	P35441	Thbs1	Thrombospondin-1	>sp|P35441|TSP1_MOUSE Thrombospondin-1 OS=Mus musculus OX=10090 GN=Thbs1 PE=1 SV=1
2.59168	3.44677	Q9Z1R9	Prss1	Protease, serine 1 (trypsin 1)	>tr|Q9Z1R9|Q9Z1R9_MOUSE Protease, serine 1 (trypsin 1) OS=Mus musculus OX=10090 GN=Prss1 PE=1 SV=1
2.34267	3.42631	Q99JN2;Q99JN2-2	Klhl22	Kelch-like protein 22;Isoform 2 of Kelch-like protein 22	>sp|Q99JN2|KLH22_MOUSE Kelch-like protein 22 OS=Mus musculus OX=10090 GN=Klhl22 PE=1 SV=1;>sp|Q99JN2-2|KLH22_MOUSE Isoform 2 of Kelch-like protein 22 OS=Mus musculus OX=10090 GN=Klhl22
3.44555	3.42599	Q9JKR6	Hyou1	Hypoxia up-regulated protein 1	>sp|Q9JKR6|HYOU1_MOUSE Hypoxia up-regulated protein 1 OS=Mus musculus OX=10090 GN=Hyou1 PE=1 SV=1
1.99803	3.41491	P14211	Calr	Calreticulin	>sp|P14211|CALR_MOUSE Calreticulin OS=Mus musculus OX=10090 GN=Calr PE=1 SV=1
1.50229	3.40625	A0A075B5R5;P01806;P01807;P01808;P01810;P01812	Ighv4-1;;;;;	Immunoglobulin heavy variable 4-1 (Fragment);Ig heavy chain V region 441;Ig heavy chain V region X44;Ig heavy chain V region T601;Ig heavy chain V region J539;Ig heavy chain V region MOPC 173	>tr|A0A075B5R5|A0A075B5R5_MOUSE Immunoglobulin heavy variable 4-1 (Fragment) OS=Mus musculus OX=10090 GN=Ighv4-1 PE=1 SV=7;>sp|P01806|HVM36_MOUSE Ig heavy chain V region 441 OS=Mus musculus OX=10090 PE=4 SV=1;>sp|P01807|HVM37_MOUSE Ig heavy chain V region X44 OS=Mus musculus OX=10090 PE=1 SV=1;>sp|P01808|HVM38_MOUSE Ig heavy chain V region T601 OS=Mus musculus OX=10090 PE=1 SV=1;>sp|P01810|HVM40_…
1.88719	3.39662	P06684	C5	Complement C5	>sp|P06684|CO5_MOUSE Complement C5 OS=Mus musculus OX=10090 GN=C5 PE=1 SV=2
1.8638	3.39186	A0A0N4SVU1;P28665;P28666	Gm7298;Mug1;Mug2	Predicted gene 7298;Murinoglobulin-1;Murinoglobulin-2	>tr|A0A0N4SVU1|A0A0N4SVU1_MOUSE Predicted gene 7298 OS=Mus musculus OX=10090 GN=Gm7298 PE=3 SV=1;>sp|P28665|MUG1_MOUSE Murinoglobulin-1 OS=Mus musculus OX=10090 GN=Mug1 PE=1 SV=3;>sp|P28666|MUG2_MOUSE Murinoglobulin-2 OS=Mus musculus OX=10090 GN=Mug2 PE=1 SV=2
2.18366	3.36412	P01942;Q91VB8	Hba;Hba-a1	Hemoglobin subunit alpha;Alpha globin 1	>sp|P01942|HBA_MOUSE Hemoglobin subunit alpha OS=Mus musculus OX=10090 GN=Hba PE=1 SV=2;>tr|Q91VB8|Q91VB8_MOUSE Alpha globin 1 OS=Mus musculus OX=10090 GN=Hba-a1 PE=1 SV=1
2.87142	3.35793	G3X977;Q61703	Itih2	Inter-alpha-trypsin inhibitor heavy chain H2	>tr|G3X977|G3X977_MOUSE Inter-alpha-trypsin inhibitor heavy chain H2 OS=Mus musculus OX=10090 GN=Itih2 PE=1 SV=1;>sp|Q61703|ITIH2_MOUSE Inter-alpha-trypsin inhibitor heavy chain H2 OS=Mus musculus OX=10090 GN=Itih2 PE=1 SV=1
2.38915	3.35001	Q9QY73	Tmem59	Transmembrane protein 59	>sp|Q9QY73|TMM59_MOUSE Transmembrane protein 59 OS=Mus musculus OX=10090 GN=Tmem59 PE=1 SV=2
3.05348	3.32906	A0A087WRM2;Q91VK4	Itm2c	Integral membrane protein 2;Integral membrane protein 2C	>tr|A0A087WRM2|A0A087WRM2_MOUSE Integral membrane protein 2 OS=Mus musculus OX=10090 GN=Itm2c PE=1 SV=1;>sp|Q91VK4|ITM2C_MOUSE Integral membrane protein 2C OS=Mus musculus OX=10090 GN=Itm2c PE=1 SV=2
3.05789	3.3265	F8VPN4	Agl	4-alpha-glucanotransferase	>tr|F8VPN4|F8VPN4_MOUSE 4-alpha-glucanotransferase OS=Mus musculus OX=10090 GN=Agl PE=1 SV=1
1.51719	3.30721	P17897	Lyz1	Lysozyme C-1	>sp|P17897|LYZ1_MOUSE Lysozyme C-1 OS=Mus musculus OX=10090 GN=Lyz1 PE=1 SV=1
2.83056	3.30672	P21981	Tgm2	Protein-glutamine gamma-glutamyltransferase 2	>sp|P21981|TGM2_MOUSE Protein-glutamine gamma-glutamyltransferase 2 OS=Mus musculus OX=10090 GN=Tgm2 PE=1 SV=4
4.74587	3.30017	P08113	Hsp90b1	Endoplasmin	>sp|P08113|ENPL_MOUSE Endoplasmin OS=Mus musculus OX=10090 GN=Hsp90b1 PE=1 SV=2
2.53257	3.27612	P02104	Hbb-y	Hemoglobin subunit epsilon-Y2	>sp|P02104|HBE_MOUSE Hemoglobin subunit epsilon-Y2 OS=Mus musculus OX=10090 GN=Hbb-y PE=1 SV=2
1.83155	3.27603	P07744	Krt4	Keratin, type II cytoskeletal 4	>sp|P07744|K2C4_MOUSE Keratin, type II cytoskeletal 4 OS=Mus musculus OX=10090 GN=Krt4 PE=1 SV=2
2.50346	3.25934	Q6ZPT1	Klhl9	Kelch-like protein 9	>sp|Q6ZPT1|KLHL9_MOUSE Kelch-like protein 9 OS=Mus musculus OX=10090 GN=Klhl9 PE=2 SV=2
2.322	3.25886	Q8BVL3	Snx17	Sorting nexin-17	>sp|Q8BVL3|SNX17_MOUSE Sorting nexin-17 OS=Mus musculus OX=10090 GN=Snx17 PE=1 SV=2
1.36034	3.25793	Q62009;Q62009-2;Q62009-3;Q62009-4;Q62009-5	Postn	Periostin;Isoform 2 of Periostin;Isoform 3 of Periostin;Isoform 4 of Periostin;Isoform 5 of Periostin	>sp|Q62009|POSTN_MOUSE Periostin OS=Mus musculus OX=10090 GN=Postn PE=1 SV=2;>sp|Q62009-2|POSTN_MOUSE Isoform 2 of Periostin OS=Mus musculus OX=10090 GN=Postn;>sp|Q62009-3|POSTN_MOUSE Isoform 3 of Periostin OS=Mus musculus OX=10090 GN=Postn;>sp|Q62009-4|POSTN_MOUSE Isoform 4 of Periostin OS=Mus musculus OX=10090 GN=Postn;>sp|Q62009-5|POSTN_MOUSE Isoform 5 of Periostin OS=Mus musculus OX=10090 GN=…
2.3138	3.2456	Q00623	Apoa1	Apolipoprotein A-I	>sp|Q00623|APOA1_MOUSE Apolipoprotein A-I OS=Mus musculus OX=10090 GN=Apoa1 PE=1 SV=2
2.0054	3.2189	Q8BGY4;Q8BGY4-2	Klhl26	Kelch-like protein 26;Isoform 2 of Kelch-like protein 26	>sp|Q8BGY4|KLH26_MOUSE Kelch-like protein 26 OS=Mus musculus OX=10090 GN=Klhl26 PE=1 SV=1;>sp|Q8BGY4-2|KLH26_MOUSE Isoform 2 of Kelch-like protein 26 OS=Mus musculus OX=10090 GN=Klhl26
5.11187	3.21657	Q8CIB5	Fermt2	Fermitin family homolog 2	>sp|Q8CIB5|FERM2_MOUSE Fermitin family homolog 2 OS=Mus musculus OX=10090 GN=Fermt2 PE=1 SV=1
1.59988	3.20596	P19001	Krt19	Keratin, type I cytoskeletal 19	>sp|P19001|K1C19_MOUSE Keratin, type I cytoskeletal 19 OS=Mus musculus OX=10090 GN=Krt19 PE=1 SV=1
1.57208	3.20182	Q61781	Krt14	Keratin, type I cytoskeletal 14	>sp|Q61781|K1C14_MOUSE Keratin, type I cytoskeletal 14 OS=Mus musculus OX=10090 GN=Krt14 PE=1 SV=2
2.08629	3.17735	Q61704	Itih3	Inter-alpha-trypsin inhibitor heavy chain H3	>sp|Q61704|ITIH3_MOUSE Inter-alpha-trypsin inhibitor heavy chain H3 OS=Mus musculus OX=10090 GN=Itih3 PE=1 SV=3
2.73525	3.15582	P38647	Hspa9	Stress-70 protein, mitochondrial	>sp|P38647|GRP75_MOUSE Stress-70 protein, mitochondrial OS=Mus musculus OX=10090 GN=Hspa9 PE=1 SV=3
2.38131	3.15562	P53395	Dbt	Lipoamide acyltransferase component of branched-chain alpha-keto acid dehydrogenase complex, mitochondrial	>sp|P53395|ODB2_MOUSE Lipoamide acyltransferase component of branched-chain alpha-keto acid dehydrogenase complex, mitochondrial OS=Mus musculus OX=10090 GN=Dbt PE=1 SV=2
3.55671	3.15085	P19788	Mgp	Matrix Gla protein	>sp|P19788|MGP_MOUSE Matrix Gla protein OS=Mus musculus OX=10090 GN=Mgp PE=3 SV=1
2.57137	3.14167	O35945	Aldh1a7	Aldehyde dehydrogenase, cytosolic 1	>sp|O35945|AL1A7_MOUSE Aldehyde dehydrogenase, cytosolic 1 OS=Mus musculus OX=10090 GN=Aldh1a7 PE=1 SV=1
1.51876	3.13148	A0A0J9YU93;Q9D8W7	Ociad2	OCIA domain-containing protein 2	>tr|A0A0J9YU93|A0A0J9YU93_MOUSE OCIA domain-containing protein 2 OS=Mus musculus OX=10090 GN=Ociad2 PE=1 SV=1;>sp|Q9D8W7|OCAD2_MOUSE OCIA domain-containing protein 2 OS=Mus musculus OX=10090 GN=Ociad2 PE=1 SV=1
1.95224	3.11591	B1AQ77;Q61414	Krt15	Keratin, type I cytoskeletal 15;Keratin, type I cytoskeletal 15	>tr|B1AQ77|B1AQ77_MOUSE Keratin, type I cytoskeletal 15 OS=Mus musculus OX=10090 GN=Krt15 PE=1 SV=1;>sp|Q61414|K1C15_MOUSE Keratin, type I cytoskeletal 15 OS=Mus musculus OX=10090 GN=Krt15 PE=1 SV=2
1.88558	3.10268	Q6IFX2	Krt42	Keratin, type I cytoskeletal 42	>sp|Q6IFX2|K1C42_MOUSE Keratin, type I cytoskeletal 42 OS=Mus musculus OX=10090 GN=Krt42 PE=1 SV=1
2.28032	3.10019	Q6NXH9	Krt73	Keratin, type II cytoskeletal 73	>sp|Q6NXH9|K2C73_MOUSE Keratin, type II cytoskeletal 73 OS=Mus musculus OX=10090 GN=Krt73 PE=1 SV=1
1.83357	3.09515	P04104	Krt1	Keratin, type II cytoskeletal 1	>sp|P04104|K2C1_MOUSE Keratin, type II cytoskeletal 1 OS=Mus musculus OX=10090 GN=Krt1 PE=1 SV=4
2.90197	3.07932	Q3UHU8	Gtf2i	General transcription factor II-I	>tr|Q3UHU8|Q3UHU8_MOUSE General transcription factor II-I OS=Mus musculus OX=10090 GN=Gtf2i PE=1 SV=1
3.99837	3.0636	Q922R8	Pdia6	Protein disulfide-isomerase A6	>sp|Q922R8|PDIA6_MOUSE Protein disulfide-isomerase A6 OS=Mus musculus OX=10090 GN=Pdia6 PE=1 SV=3
3.37794	3.05226	A0A087WR50;P11276;Q3UHL6	Fn1	Fibronectin	>tr|A0A087WR50|A0A087WR50_MOUSE Fibronectin OS=Mus musculus OX=10090 GN=Fn1 PE=1 SV=1;>sp|P11276|FINC_MOUSE Fibronectin OS=Mus musculus OX=10090 GN=Fn1 PE=1 SV=4;>tr|Q3UHL6|Q3UHL6_MOUSE Fibronectin OS=Mus musculus OX=10090 GN=Fn1 PE=1 SV=1
1.3881	3.04638	A2A513;P02535;P02535-2;P02535-3	Krt10	Keratin, type I cytoskeletal 10;Keratin, type I cytoskeletal 10;Isoform 2 of Keratin, type I cytoskeletal 10;Isoform 3 of Keratin, type I cytoskeletal 10	>tr|A2A513|A2A513_MOUSE Keratin, type I cytoskeletal 10 OS=Mus musculus OX=10090 GN=Krt10 PE=1 SV=1;>sp|P02535|K1C10_MOUSE Keratin, type I cytoskeletal 10 OS=Mus musculus OX=10090 GN=Krt10 PE=1 SV=3;>sp|P02535-2|K1C10_MOUSE Isoform 2 of Keratin, type I cytoskeletal 10 OS=Mus musculus OX=10090 GN=Krt10;>sp|P02535-3|K1C10_MOUSE Isoform 3 of Keratin, type I cytoskeletal 10 OS=Mus musculus OX=10090 G…
1.92814	3.04015	Q9QWL7	Krt17	Keratin, type I cytoskeletal 17	>sp|Q9QWL7|K1C17_MOUSE Keratin, type I cytoskeletal 17 OS=Mus musculus OX=10090 GN=Krt17 PE=1 SV=3
1.8475	3.0337	P07724	Alb	Albumin	>sp|P07724|ALBU_MOUSE Albumin OS=Mus musculus OX=10090 GN=Alb PE=1 SV=3
1.27759	3.01904	D3YXF5	C7	Complement component 7	>tr|D3YXF5|D3YXF5_MOUSE Complement component 7 OS=Mus musculus OX=10090 GN=C7 PE=1 SV=2
2.31046	3.01142	F8WJ05;Q61702	Itih1	Inter-alpha-trypsin inhibitor heavy chain H1	>tr|F8WJ05|F8WJ05_MOUSE Inter-alpha-trypsin inhibitor heavy chain H1 OS=Mus musculus OX=10090 GN=Itih1 PE=1 SV=1;>sp|Q61702|ITIH1_MOUSE Inter-alpha-trypsin inhibitor heavy chain H1 OS=Mus musculus OX=10090 GN=Itih1 PE=1 SV=2
1.52928	3.00623	E9Q2W9	Actn4	Alpha-actinin-4 (Fragment)	>tr|E9Q2W9|E9Q2W9_MOUSE Alpha-actinin-4 (Fragment) OS=Mus musculus OX=10090 GN=Actn4 PE=1 SV=1
1.77537	3.00409	A1L317	Krt24	Keratin, type I cytoskeletal 24	>sp|A1L317|K1C24_MOUSE Keratin, type I cytoskeletal 24 OS=Mus musculus OX=10090 GN=Krt24 PE=2 SV=2
2.04463	2.99614	Q3V3R4	Itga1	Integrin alpha-1	>sp|Q3V3R4|ITA1_MOUSE Integrin alpha-1 OS=Mus musculus OX=10090 GN=Itga1 PE=1 SV=2
2.03489	2.98724	P97326	Cdh6	Cadherin-6	>sp|P97326|CADH6_MOUSE Cadherin-6 OS=Mus musculus OX=10090 GN=Cdh6 PE=1 SV=2
1.79488	2.98375	A0A0R4J293;Q9JLF6	Tgm1	Protein-glutamine gamma-glutamyltransferase K	>tr|A0A0R4J293|A0A0R4J293_MOUSE Protein-glutamine gamma-glutamyltransferase K OS=Mus musculus OX=10090 GN=Tgm1 PE=1 SV=1;>sp|Q9JLF6|TGM1_MOUSE Protein-glutamine gamma-glutamyltransferase K OS=Mus musculus OX=10090 GN=Tgm1 PE=1 SV=2
2.86873	2.97532	P19157	Gstp1	Glutathione S-transferase P 1	>sp|P19157|GSTP1_MOUSE Glutathione S-transferase P 1 OS=Mus musculus OX=10090 GN=Gstp1 PE=1 SV=2
3.91512	2.95574	P19324	Serpinh1	Serpin H1	>sp|P19324|SERPH_MOUSE Serpin H1 OS=Mus musculus OX=10090 GN=Serpinh1 PE=1 SV=3
2.13779	2.94206	O88783	F5	Coagulation factor V	>sp|O88783|FA5_MOUSE Coagulation factor V OS=Mus musculus OX=10090 GN=F5 PE=1 SV=1
1.55109	2.9249	Q3UV17	Krt76	Keratin, type II cytoskeletal 2 oral	>sp|Q3UV17|K22O_MOUSE Keratin, type II cytoskeletal 2 oral OS=Mus musculus OX=10090 GN=Krt76 PE=1 SV=1
2.01633	2.90457	P50446	Krt6a	Keratin, type II cytoskeletal 6A	>sp|P50446|K2C6A_MOUSE Keratin, type II cytoskeletal 6A OS=Mus musculus OX=10090 GN=Krt6a PE=1 SV=3
1.92098	2.90111	A0A0M3HEP8;Q6TEK5	Vkorc1l1	Vitamin-K-epoxide reductase (warfarin-sensitive);Vitamin K epoxide reductase complex subunit 1-like protein 1	>tr|A0A0M3HEP8|A0A0M3HEP8_MOUSE Vitamin-K-epoxide reductase (warfarin-sensitive) OS=Mus musculus OX=10090 GN=Vkorc1l1 PE=1 SV=1;>sp|Q6TEK5|VKORL_MOUSE Vitamin K epoxide reductase complex subunit 1-like protein 1 OS=Mus musculus OX=10090 GN=Vkorc1l1 PE=1 SV=1
1.62504	2.88879	Q5SSI6	Utp18	U3 small nucleolar RNA-associated protein 18 homolog	>sp|Q5SSI6|UTP18_MOUSE U3 small nucleolar RNA-associated protein 18 homolog OS=Mus musculus OX=10090 GN=Utp18 PE=1 SV=1
2.38896	2.88719	B7ZMP1	Xpnpep3	Xaa-Pro aminopeptidase 3	>sp|B7ZMP1|XPP3_MOUSE Xaa-Pro aminopeptidase 3 OS=Mus musculus OX=10090 GN=Xpnpep3 PE=1 SV=1
2.06864	2.87028	F6YVP7;P62270	Rps18-ps6;Rps18	40S ribosomal protein S18	>tr|F6YVP7|F6YVP7_MOUSE 40S ribosomal protein S18 OS=Mus musculus OX=10090 GN=Rps18-ps6 PE=3 SV=2;>sp|P62270|RS18_MOUSE 40S ribosomal protein S18 OS=Mus musculus OX=10090 GN=Rps18 PE=1 SV=3
1.63992	2.86917	Q3TTY5	Krt2	Keratin, type II cytoskeletal 2 epidermal	>sp|Q3TTY5|K22E_MOUSE Keratin, type II cytoskeletal 2 epidermal OS=Mus musculus OX=10090 GN=Krt2 PE=1 SV=1
2.64727	2.86278	P29595	Nedd8	NEDD8	>sp|P29595|NEDD8_MOUSE NEDD8 OS=Mus musculus OX=10090 GN=Nedd8 PE=1 SV=2
2.49774	2.84502	E0CYV0;E9PWE0;F7D432;P23506;P23506-2	Pcmt1	Protein-L-isoaspartate O-methyltransferase;Protein-L-isoaspartate O-methyltransferase;Protein-L-isoaspartate O-methyltransferase (Fragment);Protein-L-isoaspartate(D-aspartate) O-methyltransferase;Isoform 2 of Protein-L-isoaspartate(D-aspartate) O-methyltransferase	>tr|E0CYV0|E0CYV0_MOUSE Protein-L-isoaspartate O-methyltransferase OS=Mus musculus OX=10090 GN=Pcmt1 PE=1 SV=1;>tr|E9PWE0|E9PWE0_MOUSE Protein-L-isoaspartate O-methyltransferase OS=Mus musculus OX=10090 GN=Pcmt1 PE=1 SV=1;>tr|F7D432|F7D432_MOUSE Protein-L-isoaspartate O-methyltransferase (Fragment) OS=Mus musculus OX=10090 GN=Pcmt1 PE=1 SV=1;>sp|P23506|PIMT_MOUSE Protein-L-isoaspartate(D-aspartat…
1.58457	2.84325	A0A494B9M3;Q8C726	Btbd9	BTB/POZ domain-containing protein 9 (Fragment);BTB/POZ domain-containing protein 9	>tr|A0A494B9M3|A0A494B9M3_MOUSE BTB/POZ domain-containing protein 9 (Fragment) OS=Mus musculus OX=10090 GN=Btbd9 PE=1 SV=1;>sp|Q8C726|BTBD9_MOUSE BTB/POZ domain-containing protein 9 OS=Mus musculus OX=10090 GN=Btbd9 PE=1 SV=1
1.60264	2.83188	Q922U2	Krt5	Keratin, type II cytoskeletal 5	>sp|Q922U2|K2C5_MOUSE Keratin, type II cytoskeletal 5 OS=Mus musculus OX=10090 GN=Krt5 PE=1 SV=1
2.60678	2.79396	P50136;Q3U3J1	Bckdha	2-oxoisovalerate dehydrogenase subunit alpha, mitochondrial;2-oxoisovalerate dehydrogenase subunit alpha	>sp|P50136|ODBA_MOUSE 2-oxoisovalerate dehydrogenase subunit alpha, mitochondrial OS=Mus musculus OX=10090 GN=Bckdha PE=1 SV=1;>tr|Q3U3J1|Q3U3J1_MOUSE 2-oxoisovalerate dehydrogenase subunit alpha OS=Mus musculus OX=10090 GN=Bckdha PE=1 SV=1
2.31156	2.78534	Q9JLV5	Cul3	Cullin-3	>sp|Q9JLV5|CUL3_MOUSE Cullin-3 OS=Mus musculus OX=10090 GN=Cul3 PE=1 SV=1
1.81979	2.76673	O89053	Coro1a	Coronin-1A	>sp|O89053|COR1A_MOUSE Coronin-1A OS=Mus musculus OX=10090 GN=Coro1a PE=1 SV=5
3.52801	2.76621	P20029	Hspa5	Endoplasmic reticulum chaperone BiP	>sp|P20029|BIP_MOUSE Endoplasmic reticulum chaperone BiP OS=Mus musculus OX=10090 GN=Hspa5 PE=1 SV=3
2.9739	2.7646	Q8BFY6	Pef1	Peflin	>sp|Q8BFY6|PEF1_MOUSE Peflin OS=Mus musculus OX=10090 GN=Pef1 PE=1 SV=1
1.88238	2.74484	Q62086	Pon2	Serum paraoxonase/arylesterase 2	>sp|Q62086|PON2_MOUSE Serum paraoxonase/arylesterase 2 OS=Mus musculus OX=10090 GN=Pon2 PE=1 SV=2
2.67454	2.7398	E9Q3X0;Q9EQK5	Mvp	Major vault protein	>tr|E9Q3X0|E9Q3X0_MOUSE Major vault protein OS=Mus musculus OX=10090 GN=Mvp PE=1 SV=1;>sp|Q9EQK5|MVP_MOUSE Major vault protein OS=Mus musculus OX=10090 GN=Mvp PE=1 SV=4
1.71329	2.73571	Q9R1P3	Psmb2	Proteasome subunit beta type-2	>sp|Q9R1P3|PSB2_MOUSE Proteasome subunit beta type-2 OS=Mus musculus OX=10090 GN=Psmb2 PE=1 SV=1
2.49657	2.72776	A0A2R8W6R3;P62878	Rbx1	E3 ubiquitin-protein ligase RBX1	>tr|A0A2R8W6R3|A0A2R8W6R3_MOUSE E3 ubiquitin-protein ligase RBX1 OS=Mus musculus OX=10090 GN=Rbx1 PE=1 SV=1;>sp|P62878|RBX1_MOUSE E3 ubiquitin-protein ligase RBX1 OS=Mus musculus OX=10090 GN=Rbx1 PE=1 SV=1
2.49611	2.72491	P59913	Pcmtd1	Protein-L-isoaspartate O-methyltransferase domain-containing protein 1	>sp|P59913|PCMD1_MOUSE Protein-L-isoaspartate O-methyltransferase domain-containing protein 1 OS=Mus musculus OX=10090 GN=Pcmtd1 PE=1 SV=1
2.25655	2.71236	A0A087WNT1;A0A087WQE6;P83940	Eloc	Elongin-C;Elongin-C (Fragment);Elongin-C	>tr|A0A087WNT1|A0A087WNT1_MOUSE Elongin-C OS=Mus musculus OX=10090 GN=Eloc PE=1 SV=1;>tr|A0A087WQE6|A0A087WQE6_MOUSE Elongin-C (Fragment) OS=Mus musculus OX=10090 GN=Eloc PE=1 SV=1;>sp|P83940|ELOC_MOUSE Elongin-C OS=Mus musculus OX=10090 GN=Eloc PE=1 SV=1
1.53032	2.71216	Q6IFZ6	Krt77	Keratin, type II cytoskeletal 1b	>sp|Q6IFZ6|K2C1B_MOUSE Keratin, type II cytoskeletal 1b OS=Mus musculus OX=10090 GN=Krt77 PE=1 SV=1
1.35206	2.67585	Q9Z2K1	Krt16	Keratin, type I cytoskeletal 16	>sp|Q9Z2K1|K1C16_MOUSE Keratin, type I cytoskeletal 16 OS=Mus musculus OX=10090 GN=Krt16 PE=1 SV=3
3.17796	2.66625	Q62351	Tfrc	Transferrin receptor protein 1	>sp|Q62351|TFR1_MOUSE Transferrin receptor protein 1 OS=Mus musculus OX=10090 GN=Tfrc PE=1 SV=1
1.26148	2.66477	Q8VED5	Krt79	Keratin, type II cytoskeletal 79	>sp|Q8VED5|K2C79_MOUSE Keratin, type II cytoskeletal 79 OS=Mus musculus OX=10090 GN=Krt79 PE=1 SV=2
2.74993	2.65319	Q9D2G2;Q9D2G2-2	Dlst	Dihydrolipoyllysine-residue succinyltransferase component of 2-oxoglutarate dehydrogenase complex, mitochondrial;Isoform 2 of Dihydrolipoyllysine-residue succinyltransferase component of 2-oxoglutarate dehydrogenase complex, mitochondrial	>sp|Q9D2G2|ODO2_MOUSE Dihydrolipoyllysine-residue succinyltransferase component of 2-oxoglutarate dehydrogenase complex, mitochondrial OS=Mus musculus OX=10090 GN=Dlst PE=1 SV=1;>sp|Q9D2G2-2|ODO2_MOUSE Isoform 2 of Dihydrolipoyllysine-residue succinyltransferase component of 2-oxoglutarate dehydrogenase complex, mitochondrial OS=Mus musculus OX=10090 GN=Dlst
2.58084	2.65312	Q9CQU3	Rer1	Protein RER1	>sp|Q9CQU3|RER1_MOUSE Protein RER1 OS=Mus musculus OX=10090 GN=Rer1 PE=1 SV=1
2.30764	2.63569	Q91X72	Hpx	Hemopexin	>sp|Q91X72|HEMO_MOUSE Hemopexin OS=Mus musculus OX=10090 GN=Hpx PE=1 SV=2
2.41386	2.63497	P24549	Aldh1a1	Retinal dehydrogenase 1	>sp|P24549|AL1A1_MOUSE Retinal dehydrogenase 1 OS=Mus musculus OX=10090 GN=Aldh1a1 PE=1 SV=5
2.75835	2.62369	Q9CZU3	Mtrex	Exosome RNA helicase MTR4	>sp|Q9CZU3|MTREX_MOUSE Exosome RNA helicase MTR4 OS=Mus musculus OX=10090 GN=Mtrex PE=1 SV=1
1.89856	2.62124	A0A2R8VHR6;Q0VBK2	Krt80	Keratin, type II cytoskeletal 80;Keratin, type II cytoskeletal 80	>tr|A0A2R8VHR6|A0A2R8VHR6_MOUSE Keratin, type II cytoskeletal 80 OS=Mus musculus OX=10090 GN=Krt80 PE=1 SV=1;>sp|Q0VBK2|K2C80_MOUSE Keratin, type II cytoskeletal 80 OS=Mus musculus OX=10090 GN=Krt80 PE=1 SV=1
3.4245	2.61801	E9PV12;G3X914;Q9D5V5	Cul5	Cullin-5	>tr|E9PV12|E9PV12_MOUSE Cullin-5 OS=Mus musculus OX=10090 GN=Cul5 PE=1 SV=1;>tr|G3X914|G3X914_MOUSE Cullin-5 OS=Mus musculus OX=10090 GN=Cul5 PE=1 SV=1;>sp|Q9D5V5|CUL5_MOUSE Cullin-5 OS=Mus musculus OX=10090 GN=Cul5 PE=1 SV=3
2.11497	2.60275	A0A0R4J1Z3;Q9CR67;Q9CZM3	Tmem33	Transmembrane protein 33	>tr|A0A0R4J1Z3|A0A0R4J1Z3_MOUSE Transmembrane protein 33 OS=Mus musculus OX=10090 GN=Tmem33 PE=1 SV=1;>sp|Q9CR67|TMM33_MOUSE Transmembrane protein 33 OS=Mus musculus OX=10090 GN=Tmem33 PE=1 SV=1;>tr|Q9CZM3|Q9CZM3_MOUSE Transmembrane protein 33 OS=Mus musculus OX=10090 GN=Tmem33 PE=1 SV=1
2.17843	2.58536	A2AQ07	Tubb1	Tubulin beta-1 chain	>sp|A2AQ07|TBB1_MOUSE Tubulin beta-1 chain OS=Mus musculus OX=10090 GN=Tubb1 PE=1 SV=1
1.81207	2.574	Q9ER00	Stx12	Syntaxin-12	>sp|Q9ER00|STX12_MOUSE Syntaxin-12 OS=Mus musculus OX=10090 GN=Stx12 PE=1 SV=1
3.03615	2.54141	P16045	Lgals1	Galectin-1	>sp|P16045|LEG1_MOUSE Galectin-1 OS=Mus musculus OX=10090 GN=Lgals1 PE=1 SV=3
1.28906	2.53827	Q9JLN6;Q9JLN6-2;Q9JLN6-3	Adam28	Disintegrin and metalloproteinase domain-containing protein 28;Isoform 2 of Disintegrin and metalloproteinase domain-containing protein 28;Isoform 3 of Disintegrin and metalloproteinase domain-containing protein 28	>sp|Q9JLN6|ADA28_MOUSE Disintegrin and metalloproteinase domain-containing protein 28 OS=Mus musculus OX=10090 GN=Adam28 PE=1 SV=3;>sp|Q9JLN6-2|ADA28_MOUSE Isoform 2 of Disintegrin and metalloproteinase domain-containing protein 28 OS=Mus musculus OX=10090 GN=Adam28;>sp|Q9JLN6-3|ADA28_MOUSE Isoform 3 of Disintegrin and metalloproteinase domain-containing protein 28 OS=Mus musculus OX=10090 GN=Ada…
2.17819	2.52707	Q62348	Tsn	Translin	>sp|Q62348|TSN_MOUSE Translin OS=Mus musculus OX=10090 GN=Tsn PE=1 SV=1
3.42187	2.51909	E9PZ88;F8WIE1;Q91W89	Man2c1	Alpha-mannosidase;Alpha-mannosidase;Alpha-mannosidase 2C1	>tr|E9PZ88|E9PZ88_MOUSE Alpha-mannosidase OS=Mus musculus OX=10090 GN=Man2c1 PE=1 SV=1;>tr|F8WIE1|F8WIE1_MOUSE Alpha-mannosidase OS=Mus musculus OX=10090 GN=Man2c1 PE=1 SV=1;>sp|Q91W89|MA2C1_MOUSE Alpha-mannosidase 2C1 OS=Mus musculus OX=10090 GN=Man2c1 PE=1 SV=1
2.85449	2.51874	E9PZD8;G3X8Q5;G3X9T8;Q61147	Cp	Ceruloplasmin	>tr|E9PZD8|E9PZD8_MOUSE Ceruloplasmin OS=Mus musculus OX=10090 GN=Cp PE=1 SV=1;>tr|G3X8Q5|G3X8Q5_MOUSE Ceruloplasmin OS=Mus musculus OX=10090 GN=Cp PE=1 SV=1;>tr|G3X9T8|G3X9T8_MOUSE Ceruloplasmin OS=Mus musculus OX=10090 GN=Cp PE=1 SV=1;>sp|Q61147|CERU_MOUSE Ceruloplasmin OS=Mus musculus OX=10090 GN=Cp PE=1 SV=2
2.79576	2.51305	P51660	Hsd17b4	Peroxisomal multifunctional enzyme type 2	>sp|P51660|DHB4_MOUSE Peroxisomal multifunctional enzyme type 2 OS=Mus musculus OX=10090 GN=Hsd17b4 PE=1 SV=3
4.03545	2.50541	Q99KV1	Dnajb11	DnaJ homolog subfamily B member 11	>sp|Q99KV1|DJB11_MOUSE DnaJ homolog subfamily B member 11 OS=Mus musculus OX=10090 GN=Dnajb11 PE=1 SV=1
1.57126	2.49898	Q32M21;Q32M21-3;Q5Y4Y6;Q9EST1;Z4YKL5	Gsdma2;Gsdma2;Gsdma3;Gsdma;Gsdma3	Gasdermin-A2;Isoform 3 of Gasdermin-A2;Gasdermin-A3;Gasdermin-A;Gasdermin-A3	>sp|Q32M21|GSDA2_MOUSE Gasdermin-A2 OS=Mus musculus OX=10090 GN=Gsdma2 PE=2 SV=1;>sp|Q32M21-3|GSDA2_MOUSE Isoform 3 of Gasdermin-A2 OS=Mus musculus OX=10090 GN=Gsdma2;>sp|Q5Y4Y6|GSDA3_MOUSE Gasdermin-A3 OS=Mus musculus OX=10090 GN=Gsdma3 PE=1 SV=1;>sp|Q9EST1|GSDMA_MOUSE Gasdermin-A OS=Mus musculus OX=10090 GN=Gsdma PE=2 SV=1;>tr|Z4YKL5|Z4YKL5_MOUSE Gasdermin-A3 OS=Mus musculus OX=10090 GN=Gsdma3 …
1.96668	2.48779	D3YY13;D3YZT4;D3Z1Z3;D6REF7;Q8R0X7	Sgpl1	Sphingosine-1-phosphate lyase 1 (Fragment);Sphingosine-1-phosphate lyase 1 (Fragment);Sphingosine-1-phosphate lyase 1 (Fragment);Sphingosine-1-phosphate lyase 1;Sphingosine-1-phosphate lyase 1	>tr|D3YY13|D3YY13_MOUSE Sphingosine-1-phosphate lyase 1 (Fragment) OS=Mus musculus OX=10090 GN=Sgpl1 PE=1 SV=1;>tr|D3YZT4|D3YZT4_MOUSE Sphingosine-1-phosphate lyase 1 (Fragment) OS=Mus musculus OX=10090 GN=Sgpl1 PE=1 SV=1;>tr|D3Z1Z3|D3Z1Z3_MOUSE Sphingosine-1-phosphate lyase 1 (Fragment) OS=Mus musculus OX=10090 GN=Sgpl1 PE=1 SV=1;>tr|D6REF7|D6REF7_MOUSE Sphingosine-1-phosphate lyase 1 OS=Mus mus…
1.42124	2.48166	Q6GQT1	A2m	Alpha-2-macroglobulin-P	>sp|Q6GQT1|A2MG_MOUSE Alpha-2-macroglobulin-P OS=Mus musculus OX=10090 GN=A2m PE=2 SV=2
2.50339	2.47798	A0A0R4J0K1;Q9ERR7	Selenof	Selenoprotein F	>tr|A0A0R4J0K1|A0A0R4J0K1_MOUSE Selenoprotein F OS=Mus musculus OX=10090 GN=Selenof PE=1 SV=1;>sp|Q9ERR7|SEP15_MOUSE Selenoprotein F OS=Mus musculus OX=10090 GN=Selenof PE=1 SV=3
1.53573	2.47222	E9Q0F0	Krt78	Keratin 78	>tr|E9Q0F0|E9Q0F0_MOUSE Keratin 78 OS=Mus musculus OX=10090 GN=Krt78 PE=1 SV=1
1.43733	2.47059	A0A0N4SUL1;P70232;P70232-2	Chl1	Neural cell adhesion molecule L1-like protein (Fragment);Neural cell adhesion molecule L1-like protein;Isoform 2 of Neural cell adhesion molecule L1-like protein	>tr|A0A0N4SUL1|A0A0N4SUL1_MOUSE Neural cell adhesion molecule L1-like protein (Fragment) OS=Mus musculus OX=10090 GN=Chl1 PE=1 SV=1;>sp|P70232|NCHL1_MOUSE Neural cell adhesion molecule L1-like protein OS=Mus musculus OX=10090 GN=Chl1 PE=1 SV=2;>sp|P70232-2|NCHL1_MOUSE Isoform 2 of Neural cell adhesion molecule L1-like protein OS=Mus musculus OX=10090 GN=Chl1
1.68584	2.45275	Q9D0M3;Q9D0M3-2	Cyc1	Cytochrome c1, heme protein, mitochondrial;Isoform 2 of Cytochrome c1, heme protein, mitochondrial	>sp|Q9D0M3|CY1_MOUSE Cytochrome c1, heme protein, mitochondrial OS=Mus musculus OX=10090 GN=Cyc1 PE=1 SV=1;>sp|Q9D0M3-2|CY1_MOUSE Isoform 2 of Cytochrome c1, heme protein, mitochondrial OS=Mus musculus OX=10090 GN=Cyc1
4.21277	2.45011	A0A0G2JGD2;P07091	S100a4	Protein S100-A4 (Fragment);Protein S100-A4	>tr|A0A0G2JGD2|A0A0G2JGD2_MOUSE Protein S100-A4 (Fragment) OS=Mus musculus OX=10090 GN=S100a4 PE=1 SV=1;>sp|P07091|S10A4_MOUSE Protein S100-A4 OS=Mus musculus OX=10090 GN=S100a4 PE=1 SV=1
2.52381	2.44539	B8JJM5;B8JJN0;F6VQX8;H3BK95;P04186	Cfb;Gm20547;Gm20547;Cfb;Cfb	C3/C5 convertase;C3/C5 convertase;C3/C5 convertase (Fragment);Complement factor B (Fragment);Complement factor B	>tr|B8JJM5|B8JJM5_MOUSE C3/C5 convertase OS=Mus musculus OX=10090 GN=Cfb PE=4 SV=1;>tr|B8JJN0|B8JJN0_MOUSE C3/C5 convertase OS=Mus musculus OX=10090 GN=Gm20547 PE=4 SV=1;>tr|F6VQX8|F6VQX8_MOUSE C3/C5 convertase (Fragment) OS=Mus musculus OX=10090 GN=Gm20547 PE=4 SV=1;>tr|H3BK95|H3BK95_MOUSE Complement factor B (Fragment) OS=Mus musculus OX=10090 GN=Cfb PE=4 SV=1;>sp|P04186|CFAB_MOUSE Complement f…
1.62518	2.43262	D3Z3G6;Q63844	Mapk3	Mitogen-activated protein kinase;Mitogen-activated protein kinase 3	>tr|D3Z3G6|D3Z3G6_MOUSE Mitogen-activated protein kinase OS=Mus musculus OX=10090 GN=Mapk3 PE=1 SV=1;>sp|Q63844|MK03_MOUSE Mitogen-activated protein kinase 3 OS=Mus musculus OX=10090 GN=Mapk3 PE=1 SV=5
2.79893	2.43137	Q6DFZ1	Gbf1	Golgi-specific brefeldin A-resistance factor 1	>tr|Q6DFZ1|Q6DFZ1_MOUSE Golgi-specific brefeldin A-resistance factor 1 OS=Mus musculus OX=10090 GN=Gbf1 PE=1 SV=1
2.17824	2.42905	P62869	Elob	Elongin-B	>sp|P62869|ELOB_MOUSE Elongin-B OS=Mus musculus OX=10090 GN=Elob PE=1 SV=1
2.2478	2.41669	O70456	Sfn	14-3-3 protein sigma	>sp|O70456|1433S_MOUSE 14-3-3 protein sigma OS=Mus musculus OX=10090 GN=Sfn PE=1 SV=2
1.96973	2.41328	P35486	Pdha1	Pyruvate dehydrogenase E1 component subunit alpha, somatic form, mitochondrial	>sp|P35486|ODPA_MOUSE Pyruvate dehydrogenase E1 component subunit alpha, somatic form, mitochondrial OS=Mus musculus OX=10090 GN=Pdha1 PE=1 SV=1
3.06444	2.40447	H3BL37;O08784	Tcof1	Treacle protein	>tr|H3BL37|H3BL37_MOUSE Treacle protein OS=Mus musculus OX=10090 GN=Tcof1 PE=1 SV=1;>sp|O08784|TCOF_MOUSE Treacle protein OS=Mus musculus OX=10090 GN=Tcof1 PE=1 SV=1
1.2663	2.40311	Q03526;Q5STT8	Itk	Tyrosine-protein kinase ITK/TSK;Tyrosine-protein kinase	>sp|Q03526|ITK_MOUSE Tyrosine-protein kinase ITK/TSK OS=Mus musculus OX=10090 GN=Itk PE=1 SV=1;>tr|Q5STT8|Q5STT8_MOUSE Tyrosine-protein kinase OS=Mus musculus OX=10090 GN=Itk PE=1 SV=1
2.38127	2.39107	P47758	Srprb	Signal recognition particle receptor subunit beta	>sp|P47758|SRPRB_MOUSE Signal recognition particle receptor subunit beta OS=Mus musculus OX=10090 GN=Srprb PE=1 SV=1
2.94855	2.3888	P24270	Cat	Catalase	>sp|P24270|CATA_MOUSE Catalase OS=Mus musculus OX=10090 GN=Cat PE=1 SV=4
2.02498	2.38029	Q8BMF4	Dlat	Dihydrolipoyllysine-residue acetyltransferase component of pyruvate dehydrogenase complex, mitochondrial	>sp|Q8BMF4|ODP2_MOUSE Dihydrolipoyllysine-residue acetyltransferase component of pyruvate dehydrogenase complex, mitochondrial OS=Mus musculus OX=10090 GN=Dlat PE=1 SV=2
1.6539	2.37401	Q9Z315	Sart1	U4/U6.U5 tri-snRNP-associated protein 1	>sp|Q9Z315|SNUT1_MOUSE U4/U6.U5 tri-snRNP-associated protein 1 OS=Mus musculus OX=10090 GN=Sart1 PE=1 SV=1
2.52115	2.35568	F6QY34;Q7TS64;Q99MK8	Grk2	Beta-adrenergic receptor kinase 1 (Fragment);G protein-coupled receptor kinase;Beta-adrenergic receptor kinase 1	>tr|F6QY34|F6QY34_MOUSE Beta-adrenergic receptor kinase 1 (Fragment) OS=Mus musculus OX=10090 GN=Grk2 PE=1 SV=1;>tr|Q7TS64|Q7TS64_MOUSE G protein-coupled receptor kinase OS=Mus musculus OX=10090 GN=Grk2 PE=1 SV=1;>sp|Q99MK8|ARBK1_MOUSE Beta-adrenergic receptor kinase 1 OS=Mus musculus OX=10090 GN=Grk2 PE=1 SV=2
2.87952	2.34978	G3UY42;Q8CCS6;Q8CCS6-2	Pabpn1	Polyadenylate-binding protein 2;Polyadenylate-binding protein 2;Isoform 2 of Polyadenylate-binding protein 2	>tr|G3UY42|G3UY42_MOUSE Polyadenylate-binding protein 2 OS=Mus musculus OX=10090 GN=Pabpn1 PE=1 SV=1;>sp|Q8CCS6|PABP2_MOUSE Polyadenylate-binding protein 2 OS=Mus musculus OX=10090 GN=Pabpn1 PE=1 SV=3;>sp|Q8CCS6-2|PABP2_MOUSE Isoform 2 of Polyadenylate-binding protein 2 OS=Mus musculus OX=10090 GN=Pabpn1
1.33713	2.33785	P62892	Rpl39	60S ribosomal protein L39	>sp|P62892|RL39_MOUSE 60S ribosomal protein L39 OS=Mus musculus OX=10090 GN=Rpl39 PE=1 SV=2
1.71486	2.28436	E9Q557	Dsp	Desmoplakin	>sp|E9Q557|DESP_MOUSE Desmoplakin OS=Mus musculus OX=10090 GN=Dsp PE=1 SV=1
2.69714	2.27153	O88967	Yme1l1	ATP-dependent zinc metalloprotease YME1L1	>sp|O88967|YMEL1_MOUSE ATP-dependent zinc metalloprotease YME1L1 OS=Mus musculus OX=10090 GN=Yme1l1 PE=1 SV=1
1.30484	2.27036	Q8BGH7	Cdc42se2	CDC42 small effector protein 2	>sp|Q8BGH7|C42S2_MOUSE CDC42 small effector protein 2 OS=Mus musculus OX=10090 GN=Cdc42se2 PE=1 SV=1
3.48129	2.26857	P62983	Rps27a	Ubiquitin-40S ribosomal protein S27a	>sp|P62983|RS27A_MOUSE Ubiquitin-40S ribosomal protein S27a OS=Mus musculus OX=10090 GN=Rps27a PE=1 SV=2
3.95059	2.26162	P10852;P10852-2	Slc3a2	4F2 cell-surface antigen heavy chain;Isoform 2 of 4F2 cell-surface antigen heavy chain	>sp|P10852|4F2_MOUSE 4F2 cell-surface antigen heavy chain OS=Mus musculus OX=10090 GN=Slc3a2 PE=1 SV=1;>sp|P10852-2|4F2_MOUSE Isoform 2 of 4F2 cell-surface antigen heavy chain OS=Mus musculus OX=10090 GN=Slc3a2
2.03373	2.25567	P24527	Lta4h	Leukotriene A-4 hydrolase	>sp|P24527|LKHA4_MOUSE Leukotriene A-4 hydrolase OS=Mus musculus OX=10090 GN=Lta4h PE=1 SV=4
2.67137	2.25412	A0A0N5E9G7;G3UWX1;G3X8Z6;P35601;P35601-2;Q5U4B1	Rfc1	Replication factor C subunit 1;Replication factor C subunit 1;Replication factor C subunit 1;Replication factor C subunit 1;Isoform 2 of Replication factor C subunit 1;Replication factor C subunit 1	>tr|A0A0N5E9G7|A0A0N5E9G7_MOUSE Replication factor C subunit 1 OS=Mus musculus OX=10090 GN=Rfc1 PE=1 SV=1;>tr|G3UWX1|G3UWX1_MOUSE Replication factor C subunit 1 OS=Mus musculus OX=10090 GN=Rfc1 PE=1 SV=2;>tr|G3X8Z6|G3X8Z6_MOUSE Replication factor C subunit 1 OS=Mus musculus OX=10090 GN=Rfc1 PE=1 SV=1;>sp|P35601|RFC1_MOUSE Replication factor C subunit 1 OS=Mus musculus OX=10090 GN=Rfc1 PE=1 SV=2;>…
1.48959	2.23838	Q64310	Surf4	Surfeit locus protein 4	>sp|Q64310|SURF4_MOUSE Surfeit locus protein 4 OS=Mus musculus OX=10090 GN=Surf4 PE=1 SV=1
2.9258	2.23691	Q9CQT2	Rbm7	RNA-binding protein 7	>sp|Q9CQT2|RBM7_MOUSE RNA-binding protein 7 OS=Mus musculus OX=10090 GN=Rbm7 PE=1 SV=1
1.5825	2.23595	P53986	Slc16a1	Monocarboxylate transporter 1	>sp|P53986|MOT1_MOUSE Monocarboxylate transporter 1 OS=Mus musculus OX=10090 GN=Slc16a1 PE=1 SV=1
3.56272	2.23291	P24369	Ppib	Peptidyl-prolyl cis-trans isomerase B	>sp|P24369|PPIB_MOUSE Peptidyl-prolyl cis-trans isomerase B OS=Mus musculus OX=10090 GN=Ppib PE=1 SV=2
1.88905	2.20208	Q91ZJ5;Q91ZJ5-2	Ugp2	UTP--glucose-1-phosphate uridylyltransferase;Isoform 2 of UTP--glucose-1-phosphate uridylyltransferase	>sp|Q91ZJ5|UGPA_MOUSE UTP--glucose-1-phosphate uridylyltransferase OS=Mus musculus OX=10090 GN=Ugp2 PE=1 SV=3;>sp|Q91ZJ5-2|UGPA_MOUSE Isoform 2 of UTP--glucose-1-phosphate uridylyltransferase OS=Mus musculus OX=10090 GN=Ugp2
1.62282	2.18354	P48967	Cdc25c	M-phase inducer phosphatase 3	>sp|P48967|MPIP3_MOUSE M-phase inducer phosphatase 3 OS=Mus musculus OX=10090 GN=Cdc25c PE=2 SV=2
3.22655	2.17764	Q9DBS1	Tmem43	Transmembrane protein 43	>sp|Q9DBS1|TMM43_MOUSE Transmembrane protein 43 OS=Mus musculus OX=10090 GN=Tmem43 PE=1 SV=1
3.2131	2.1701	Q91V55	Rps5	40S ribosomal protein S5	>tr|Q91V55|Q91V55_MOUSE 40S ribosomal protein S5 OS=Mus musculus OX=10090 GN=Rps5 PE=1 SV=1
3.20067	2.16916	Q61233	Lcp1	Plastin-2	>sp|Q61233|PLSL_MOUSE Plastin-2 OS=Mus musculus OX=10090 GN=Lcp1 PE=1 SV=4
1.91692	2.16182	A0A494B9A6;Q61468	Msln	Mesothelin	>tr|A0A494B9A6|A0A494B9A6_MOUSE Mesothelin OS=Mus musculus OX=10090 GN=Msln PE=1 SV=1;>sp|Q61468|MSLN_MOUSE Mesothelin OS=Mus musculus OX=10090 GN=Msln PE=1 SV=1
4.20777	2.1551	Q8VDN2	Atp1a1	Sodium/potassium-transporting ATPase subunit alpha-1	>sp|Q8VDN2|AT1A1_MOUSE Sodium/potassium-transporting ATPase subunit alpha-1 OS=Mus musculus OX=10090 GN=Atp1a1 PE=1 SV=1
3.3533	2.14897	Q8BMK4	Ckap4	Cytoskeleton-associated protein 4	>sp|Q8BMK4|CKAP4_MOUSE Cytoskeleton-associated protein 4 OS=Mus musculus OX=10090 GN=Ckap4 PE=1 SV=2
3.57441	2.1482	Q8BG05-2	Hnrnpa3	Isoform 2 of Heterogeneous nuclear ribonucleoprotein A3	>sp|Q8BG05-2|ROA3_MOUSE Isoform 2 of Heterogeneous nuclear ribonucleoprotein A3 OS=Mus musculus OX=10090 GN=Hnrnpa3
2.2404	2.13175	Q9Z2U1	Psma5	Proteasome subunit alpha type-5	>sp|Q9Z2U1|PSA5_MOUSE Proteasome subunit alpha type-5 OS=Mus musculus OX=10090 GN=Psma5 PE=1 SV=1
2.35743	2.1285	A2ANY6;J3QMC5	Mdn1	Midasin	>tr|A2ANY6|A2ANY6_MOUSE Midasin OS=Mus musculus OX=10090 GN=Mdn1 PE=1 SV=1;>tr|J3QMC5|J3QMC5_MOUSE Midasin OS=Mus musculus OX=10090 GN=Mdn1 PE=1 SV=1
2.47769	2.12555	A0A158SIS7;I7HIK9;P02340;Q80ZA1	Trp53;Trp53;Tp53;Trp53	Cellular tumor antigen p53	>tr|A0A158SIS7|A0A158SIS7_MOUSE Cellular tumor antigen p53 OS=Mus musculus OX=10090 GN=Trp53 PE=1 SV=1;>tr|I7HIK9|I7HIK9_MOUSE Cellular tumor antigen p53 OS=Mus musculus OX=10090 GN=Trp53 PE=1 SV=1;>sp|P02340|P53_MOUSE Cellular tumor antigen p53 OS=Mus musculus OX=10090 GN=Tp53 PE=1 SV=4;>tr|Q80ZA1|Q80ZA1_MOUSE Cellular tumor antigen p53 OS=Mus musculus OX=10090 GN=Trp53 PE=1 SV=1
2.11897	2.12498	Q9CQM2	Kdelr2	ER lumen protein-retaining receptor 2	>sp|Q9CQM2|ERD22_MOUSE ER lumen protein-retaining receptor 2 OS=Mus musculus OX=10090 GN=Kdelr2 PE=1 SV=1
3.62843	2.12367	Q80WJ7	Mtdh	Protein LYRIC	>sp|Q80WJ7|LYRIC_MOUSE Protein LYRIC OS=Mus musculus OX=10090 GN=Mtdh PE=1 SV=1
2.70914	2.12198	Q8BH95	Echs1	Enoyl-CoA hydratase, mitochondrial	>sp|Q8BH95|ECHM_MOUSE Enoyl-CoA hydratase, mitochondrial OS=Mus musculus OX=10090 GN=Echs1 PE=1 SV=1
2.29612	2.10398	A0A0R4J0Z1;P08003	Pdia4	Protein disulfide-isomerase A4	>tr|A0A0R4J0Z1|A0A0R4J0Z1_MOUSE Protein disulfide-isomerase A4 OS=Mus musculus OX=10090 GN=Pdia4 PE=1 SV=1;>sp|P08003|PDIA4_MOUSE Protein disulfide-isomerase A4 OS=Mus musculus OX=10090 GN=Pdia4 PE=1 SV=3
3.91011	2.10097	P61620;Q9CYJ6;Q9JLR1	Sec61a1;Sec61a2;Sec61a2	Protein transport protein Sec61 subunit alpha isoform 1;Protein transport protein Sec61 subunit alpha isoform 2;Protein transport protein Sec61 subunit alpha isoform 2	>sp|P61620|S61A1_MOUSE Protein transport protein Sec61 subunit alpha isoform 1 OS=Mus musculus OX=10090 GN=Sec61a1 PE=1 SV=2;>tr|Q9CYJ6|Q9CYJ6_MOUSE Protein transport protein Sec61 subunit alpha isoform 2 OS=Mus musculus OX=10090 GN=Sec61a2 PE=1 SV=1;>sp|Q9JLR1|S61A2_MOUSE Protein transport protein Sec61 subunit alpha isoform 2 OS=Mus musculus OX=10090 GN=Sec61a2 PE=2 SV=3
2.07417	2.08866	Q80Z37	Topors	E3 ubiquitin-protein ligase Topors	>sp|Q80Z37|TOPRS_MOUSE E3 ubiquitin-protein ligase Topors OS=Mus musculus OX=10090 GN=Topors PE=1 SV=1
3.35886	2.08858	P16110;Q8C253	Lgals3	Galectin-3;Galectin	>sp|P16110|LEG3_MOUSE Galectin-3 OS=Mus musculus OX=10090 GN=Lgals3 PE=1 SV=3;>tr|Q8C253|Q8C253_MOUSE Galectin OS=Mus musculus OX=10090 GN=Lgals3 PE=1 SV=1
3.28235	2.06886	Q3V492;Q78JE5	Fbxo22	F-box only protein 22	>tr|Q3V492|Q3V492_MOUSE F-box only protein 22 OS=Mus musculus OX=10090 GN=Fbxo22 PE=1 SV=1;>sp|Q78JE5|FBX22_MOUSE F-box only protein 22 OS=Mus musculus OX=10090 GN=Fbxo22 PE=1 SV=2
2.1325	2.06021	Q91XX1	Pcdhgc3	Protocadherin gamma C3	>tr|Q91XX1|Q91XX1_MOUSE Protocadherin gamma C3 OS=Mus musculus OX=10090 GN=Pcdhgc3 PE=1 SV=1
1.53687	2.05636	Q6PAR0;Q6PAR0-2	Klhdc10	Kelch domain-containing protein 10;Isoform 2 of Kelch domain-containing protein 10	>sp|Q6PAR0|KLD10_MOUSE Kelch domain-containing protein 10 OS=Mus musculus OX=10090 GN=Klhdc10 PE=1 SV=1;>sp|Q6PAR0-2|KLD10_MOUSE Isoform 2 of Kelch domain-containing protein 10 OS=Mus musculus OX=10090 GN=Klhdc10
3.56397	2.05463	A2ACG7;Q9DBG6	Rpn2	Dolichyl-diphosphooligosaccharide--protein glycosyltransferase subunit 2	>tr|A2ACG7|A2ACG7_MOUSE Dolichyl-diphosphooligosaccharide--protein glycosyltransferase subunit 2 OS=Mus musculus OX=10090 GN=Rpn2 PE=1 SV=1;>sp|Q9DBG6|RPN2_MOUSE Dolichyl-diphosphooligosaccharide--protein glycosyltransferase subunit 2 OS=Mus musculus OX=10090 GN=Rpn2 PE=1 SV=1
2.53548	2.04662	Q922Q8	Lrrc59	Leucine-rich repeat-containing protein 59	>sp|Q922Q8|LRC59_MOUSE Leucine-rich repeat-containing protein 59 OS=Mus musculus OX=10090 GN=Lrrc59 PE=1 SV=1
1.4196	2.04173	Q9D051	Pdhb	Pyruvate dehydrogenase E1 component subunit beta, mitochondrial	>sp|Q9D051|ODPB_MOUSE Pyruvate dehydrogenase E1 component subunit beta, mitochondrial OS=Mus musculus OX=10090 GN=Pdhb PE=1 SV=1
1.66201	2.03296	A0A2I3BPE3;Q8CCE9;Q8CCE9-2;Q8CCE9-4;Q8CCE9-5	E4f1	Transcription factor E4F1;Transcription factor E4F1;Isoform 2 of Transcription factor E4F1;Isoform 4 of Transcription factor E4F1;Isoform 5 of Transcription factor E4F1	>tr|A0A2I3BPE3|A0A2I3BPE3_MOUSE Transcription factor E4F1 OS=Mus musculus OX=10090 GN=E4f1 PE=1 SV=1;>sp|Q8CCE9|E4F1_MOUSE Transcription factor E4F1 OS=Mus musculus OX=10090 GN=E4f1 PE=1 SV=2;>sp|Q8CCE9-2|E4F1_MOUSE Isoform 2 of Transcription factor E4F1 OS=Mus musculus OX=10090 GN=E4f1;>sp|Q8CCE9-4|E4F1_MOUSE Isoform 4 of Transcription factor E4F1 OS=Mus musculus OX=10090 GN=E4f1;>sp|Q8CCE9-5|E4…
2.82354	2.02806	A0A0A6YVV8;A0A0A6YWB0;A0A0A6YXE3;A0A0A6YXP3;A0A2K6EDM5;G3X9Q0;Q8C181;Q8C181-2;Q8C181-3;Q8C181-4;Q9JKP5	Mbnl1;Mbnl1;Mbnl1;Mbnl1;Mbnl2;Mbnl1;Mbnl2;Mbnl2;Mbnl2;Mbnl2;Mbnl1	Muscleblind-like protein 1;Muscleblind-like protein 1;Muscleblind-like protein 1;Muscleblind-like protein 1 (Fragment);Muscleblind-like protein 2;Muscleblind-like protein 1;Muscleblind-like protein 2;Isoform 2 of Muscleblind-like protein 2;Isoform 3 of Muscleblind-like protein 2;Isoform 4 of Muscleblind-like protein 2;Muscleblind-like protein 1	>tr|A0A0A6YVV8|A0A0A6YVV8_MOUSE Muscleblind-like protein 1 OS=Mus musculus OX=10090 GN=Mbnl1 PE=1 SV=1;>tr|A0A0A6YWB0|A0A0A6YWB0_MOUSE Muscleblind-like protein 1 OS=Mus musculus OX=10090 GN=Mbnl1 PE=1 SV=1;>tr|A0A0A6YXE3|A0A0A6YXE3_MOUSE Muscleblind-like protein 1 OS=Mus musculus OX=10090 GN=Mbnl1 PE=1 SV=1;>tr|A0A0A6YXP3|A0A0A6YXP3_MOUSE Muscleblind-like protein 1 (Fragment) OS=Mus musculus OX=1…
2.48836	2.01964	Q99J47;Q99J47-2;Z4YKT6	Dhrs7b	Dehydrogenase/reductase SDR family member 7B;Isoform 2 of Dehydrogenase/reductase SDR family member 7B;Dehydrogenase/reductase SDR family member 7B	>sp|Q99J47|DRS7B_MOUSE Dehydrogenase/reductase SDR family member 7B OS=Mus musculus OX=10090 GN=Dhrs7b PE=1 SV=1;>sp|Q99J47-2|DRS7B_MOUSE Isoform 2 of Dehydrogenase/reductase SDR family member 7B OS=Mus musculus OX=10090 GN=Dhrs7b;>tr|Z4YKT6|Z4YKT6_MOUSE Dehydrogenase/reductase SDR family member 7B OS=Mus musculus OX=10090 GN=Dhrs7b PE=1 SV=1
2.38536	2.00752	Q9CYA6	Zcchc8	Zinc finger CCHC domain-containing protein 8	>sp|Q9CYA6|ZCHC8_MOUSE Zinc finger CCHC domain-containing protein 8 OS=Mus musculus OX=10090 GN=Zcchc8 PE=1 SV=3
1.33603	2.00697	E0CX19;Q8QZS1	Hibch	3-hydroxyisobutyryl-CoA hydrolase, mitochondrial;3-hydroxyisobutyryl-CoA hydrolase, mitochondrial	>tr|E0CX19|E0CX19_MOUSE 3-hydroxyisobutyryl-CoA hydrolase, mitochondrial OS=Mus musculus OX=10090 GN=Hibch PE=1 SV=1;>sp|Q8QZS1|HIBCH_MOUSE 3-hydroxyisobutyryl-CoA hydrolase, mitochondrial OS=Mus musculus OX=10090 GN=Hibch PE=1 SV=1
2.30733	1.99817	H3BIX9;Q921G6	Lrch4	Leucine-rich repeat and calponin homology domain-containing protein 4	>tr|H3BIX9|H3BIX9_MOUSE Leucine-rich repeat and calponin homology domain-containing protein 4 OS=Mus musculus OX=10090 GN=Lrch4 PE=1 SV=1;>sp|Q921G6|LRCH4_MOUSE Leucine-rich repeat and calponin homology domain-containing protein 4 OS=Mus musculus OX=10090 GN=Lrch4 PE=1 SV=1
2.42202	1.98758	P49182	Serpind1	Heparin cofactor 2	>sp|P49182|HEP2_MOUSE Heparin cofactor 2 OS=Mus musculus OX=10090 GN=Serpind1 PE=1 SV=1
1.89154	1.98665	P97813;Q6NV49;Q80ZW1	Pld2	Phospholipase D2;Phospholipase;Phospholipase D2	>sp|P97813|PLD2_MOUSE Phospholipase D2 OS=Mus musculus OX=10090 GN=Pld2 PE=1 SV=2;>tr|Q6NV49|Q6NV49_MOUSE Phospholipase OS=Mus musculus OX=10090 GN=Pld2 PE=1 SV=1;>tr|Q80ZW1|Q80ZW1_MOUSE Phospholipase D2 OS=Mus musculus OX=10090 GN=Pld2 PE=1 SV=1
2.85753	1.97457	P46978	Stt3a	Dolichyl-diphosphooligosaccharide--protein glycosyltransferase subunit STT3A	>sp|P46978|STT3A_MOUSE Dolichyl-diphosphooligosaccharide--protein glycosyltransferase subunit STT3A OS=Mus musculus OX=10090 GN=Stt3a PE=1 SV=1
2.76934	1.97202	P62274	Rps29	40S ribosomal protein S29	>sp|P62274|RS29_MOUSE 40S ribosomal protein S29 OS=Mus musculus OX=10090 GN=Rps29 PE=1 SV=2
3.73261	1.96741	E9PW69;E9Q0X0;Q9R1P0	Psma4	Proteasome subunit alpha type (Fragment);Proteasome subunit alpha type (Fragment);Proteasome subunit alpha type-4	>tr|E9PW69|E9PW69_MOUSE Proteasome subunit alpha type (Fragment) OS=Mus musculus OX=10090 GN=Psma4 PE=1 SV=1;>tr|E9Q0X0|E9Q0X0_MOUSE Proteasome subunit alpha type (Fragment) OS=Mus musculus OX=10090 GN=Psma4 PE=1 SV=1;>sp|Q9R1P0|PSA4_MOUSE Proteasome subunit alpha type-4 OS=Mus musculus OX=10090 GN=Psma4 PE=1 SV=1
2.59569	1.95894	Q9CZX8	Rps19	40S ribosomal protein S19	>sp|Q9CZX8|RS19_MOUSE 40S ribosomal protein S19 OS=Mus musculus OX=10090 GN=Rps19 PE=1 SV=3
2.07681	1.94993	Q99JP6;Q99JP6-2	Homer3	Homer protein homolog 3;Isoform 2 of Homer protein homolog 3	>sp|Q99JP6|HOME3_MOUSE Homer protein homolog 3 OS=Mus musculus OX=10090 GN=Homer3 PE=1 SV=2;>sp|Q99JP6-2|HOME3_MOUSE Isoform 2 of Homer protein homolog 3 OS=Mus musculus OX=10090 GN=Homer3
4.51217	1.9486	A0A0R4J1Y7;E9PXX7;Q91W90	Txndc5	Thioredoxin domain-containing protein 5	>tr|A0A0R4J1Y7|A0A0R4J1Y7_MOUSE Thioredoxin domain-containing protein 5 OS=Mus musculus OX=10090 GN=Txndc5 PE=1 SV=1;>tr|E9PXX7|E9PXX7_MOUSE Thioredoxin domain-containing protein 5 OS=Mus musculus OX=10090 GN=Txndc5 PE=1 SV=1;>sp|Q91W90|TXND5_MOUSE Thioredoxin domain-containing protein 5 OS=Mus musculus OX=10090 GN=Txndc5 PE=1 SV=2
2.43794	1.94509	D3YU12;Q8K2T1	Nmral1	NmrA-like family domain-containing protein 1	>tr|D3YU12|D3YU12_MOUSE NmrA-like family domain-containing protein 1 OS=Mus musculus OX=10090 GN=Nmral1 PE=1 SV=1;>sp|Q8K2T1|NMRL1_MOUSE NmrA-like family domain-containing protein 1 OS=Mus musculus OX=10090 GN=Nmral1 PE=1 SV=1
1.762	1.93857	Q8BQM4	Heatr3	HEAT repeat-containing protein 3	>sp|Q8BQM4|HEAT3_MOUSE HEAT repeat-containing protein 3 OS=Mus musculus OX=10090 GN=Heatr3 PE=1 SV=1
2.05224	1.93802	Q8C7D2;Q8C7D2-2;Q8C7D2-3	Crbn	Protein cereblon;Isoform 2 of Protein cereblon;Isoform 3 of Protein cereblon	>sp|Q8C7D2|CRBN_MOUSE Protein cereblon OS=Mus musculus OX=10090 GN=Crbn PE=1 SV=1;>sp|Q8C7D2-2|CRBN_MOUSE Isoform 2 of Protein cereblon OS=Mus musculus OX=10090 GN=Crbn;>sp|Q8C7D2-3|CRBN_MOUSE Isoform 3 of Protein cereblon OS=Mus musculus OX=10090 GN=Crbn
1.59457	1.93675	Q9Z2T6	Krt85	Keratin, type II cuticular Hb5	>sp|Q9Z2T6|KRT85_MOUSE Keratin, type II cuticular Hb5 OS=Mus musculus OX=10090 GN=Krt85 PE=1 SV=2
2.5285	1.92738	A0A0G2JGM6;P21614	Gc	Gc-globulin (Fragment);Vitamin D-binding protein	>tr|A0A0G2JGM6|A0A0G2JGM6_MOUSE Gc-globulin (Fragment) OS=Mus musculus OX=10090 GN=Gc PE=1 SV=1;>sp|P21614|VTDB_MOUSE Vitamin D-binding protein OS=Mus musculus OX=10090 GN=Gc PE=1 SV=2
2.38797	1.92164	P49722	Psma2	Proteasome subunit alpha type-2	>sp|P49722|PSA2_MOUSE Proteasome subunit alpha type-2 OS=Mus musculus OX=10090 GN=Psma2 PE=1 SV=3
2.93283	1.90714	Q60949;Q60949-2	Tbc1d1	TBC1 domain family member 1;Isoform 2 of TBC1 domain family member 1	>sp|Q60949|TBCD1_MOUSE TBC1 domain family member 1 OS=Mus musculus OX=10090 GN=Tbc1d1 PE=1 SV=3;>sp|Q60949-2|TBCD1_MOUSE Isoform 2 of TBC1 domain family member 1 OS=Mus musculus OX=10090 GN=Tbc1d1
2.33559	1.8968	Q9WVC3	Cav2	Caveolin-2	>sp|Q9WVC3|CAV2_MOUSE Caveolin-2 OS=Mus musculus OX=10090 GN=Cav2 PE=1 SV=1
1.72534	1.89658	Q64433;Q9JI95	Hspe1;Hspe1-rs1	10 kDa heat shock protein, mitochondrial;CPN10-like protein	>sp|Q64433|CH10_MOUSE 10 kDa heat shock protein, mitochondrial OS=Mus musculus OX=10090 GN=Hspe1 PE=1 SV=2;>tr|Q9JI95|Q9JI95_MOUSE CPN10-like protein OS=Mus musculus OX=10090 GN=Hspe1-rs1 PE=3 SV=1
2.13979	1.88452	Q9QXK3;Q9QXK3-4	Copg2	Coatomer subunit gamma-2;Isoform 4 of Coatomer subunit gamma-2	>sp|Q9QXK3|COPG2_MOUSE Coatomer subunit gamma-2 OS=Mus musculus OX=10090 GN=Copg2 PE=1 SV=1;>sp|Q9QXK3-4|COPG2_MOUSE Isoform 4 of Coatomer subunit gamma-2 OS=Mus musculus OX=10090 GN=Copg2
2.01833	1.86196	A0A0R4J1T3;Q8BYC6	Taok3	Serine/threonine-protein kinase TAO3 (Fragment);Serine/threonine-protein kinase TAO3	>tr|A0A0R4J1T3|A0A0R4J1T3_MOUSE Serine/threonine-protein kinase TAO3 (Fragment) OS=Mus musculus OX=10090 GN=Taok3 PE=1 SV=1;>sp|Q8BYC6|TAOK3_MOUSE Serine/threonine-protein kinase TAO3 OS=Mus musculus OX=10090 GN=Taok3 PE=1 SV=2
1.98681	1.86148	Q9CQW9	Ifitm3	Interferon-induced transmembrane protein 3	>sp|Q9CQW9|IFM3_MOUSE Interferon-induced transmembrane protein 3 OS=Mus musculus OX=10090 GN=Ifitm3 PE=1 SV=1
2.11242	1.8587	O88441	Mtx2	Metaxin-2	>sp|O88441|MTX2_MOUSE Metaxin-2 OS=Mus musculus OX=10090 GN=Mtx2 PE=1 SV=1
1.76145	1.85606	O54734	Ddost	Dolichyl-diphosphooligosaccharide--protein glycosyltransferase 48 kDa subunit	>sp|O54734|OST48_MOUSE Dolichyl-diphosphooligosaccharide--protein glycosyltransferase 48 kDa subunit OS=Mus musculus OX=10090 GN=Ddost PE=1 SV=2
2.03935	1.85412	Q60597;Q60597-2;Q60597-3;Q60597-4;Z4YJV4	Ogdh	2-oxoglutarate dehydrogenase, mitochondrial;Isoform 2 of 2-oxoglutarate dehydrogenase, mitochondrial;Isoform 3 of 2-oxoglutarate dehydrogenase, mitochondrial;Isoform 4 of 2-oxoglutarate dehydrogenase, mitochondrial;Oxoglutarate dehydrogenase (succinyl-transferring)	>sp|Q60597|ODO1_MOUSE 2-oxoglutarate dehydrogenase, mitochondrial OS=Mus musculus OX=10090 GN=Ogdh PE=1 SV=3;>sp|Q60597-2|ODO1_MOUSE Isoform 2 of 2-oxoglutarate dehydrogenase, mitochondrial OS=Mus musculus OX=10090 GN=Ogdh;>sp|Q60597-3|ODO1_MOUSE Isoform 3 of 2-oxoglutarate dehydrogenase, mitochondrial OS=Mus musculus OX=10090 GN=Ogdh;>sp|Q60597-4|ODO1_MOUSE Isoform 4 of 2-oxoglutarate dehydrogen…
1.80532	1.80665	A0A1B0GRB7;A0A1B0GRC4;A0A1B0GRN1;A0A1B0GT94;E9PYT6;E9QQ02;E9QQ63;Q9JLC4;Q9JLC4-2;Q9JLC4-3;Q9JLC4-4	Sorcs1	VPS10 domain-containing receptor SorCS1;VPS10 domain-containing receptor SorCS1;VPS10 domain-containing receptor SorCS1;VPS10 domain-containing receptor SorCS1;VPS10 domain-containing receptor SorCS1;VPS10 domain-containing receptor SorCS1;VPS10 domain-containing receptor SorCS1;VPS10 domain-containing receptor SorCS1;Isoform 2 of VPS10 domain-containing receptor SorCS1;Isoform 3 of VPS10 domain-…	>tr|A0A1B0GRB7|A0A1B0GRB7_MOUSE VPS10 domain-containing receptor SorCS1 OS=Mus musculus OX=10090 GN=Sorcs1 PE=1 SV=1;>tr|A0A1B0GRC4|A0A1B0GRC4_MOUSE VPS10 domain-containing receptor SorCS1 OS=Mus musculus OX=10090 GN=Sorcs1 PE=1 SV=1;>tr|A0A1B0GRN1|A0A1B0GRN1_MOUSE VPS10 domain-containing receptor SorCS1 OS=Mus musculus OX=10090 GN=Sorcs1 PE=1 SV=1;>tr|A0A1B0GT94|A0A1B0GT94_MOUSE VPS10 domain-con…
2.56928	1.75102	Q9WTX5	Skp1	S-phase kinase-associated protein 1	>sp|Q9WTX5|SKP1_MOUSE S-phase kinase-associated protein 1 OS=Mus musculus OX=10090 GN=Skp1 PE=1 SV=3
2.3043	1.74923	A0A0G2JDI9;P55096	Abcd3	ATP-binding cassette sub-family D member 3	>tr|A0A0G2JDI9|A0A0G2JDI9_MOUSE ATP-binding cassette sub-family D member 3 OS=Mus musculus OX=10090 GN=Abcd3 PE=1 SV=1;>sp|P55096|ABCD3_MOUSE ATP-binding cassette sub-family D member 3 OS=Mus musculus OX=10090 GN=Abcd3 PE=1 SV=2
1.46129	1.7281	E9PW43;Q9CQS8	Gm10320;Sec61b	Predicted pseudogene 10320;Protein transport protein Sec61 subunit beta	>tr|E9PW43|E9PW43_MOUSE Predicted pseudogene 10320 OS=Mus musculus OX=10090 GN=Gm10320 PE=3 SV=1;>sp|Q9CQS8|SC61B_MOUSE Protein transport protein Sec61 subunit beta OS=Mus musculus OX=10090 GN=Sec61b PE=1 SV=3
3.52962	1.72045	P60469;P60469-2	Ppfia3	Liprin-alpha-3;Isoform 2 of Liprin-alpha-3	>sp|P60469|LIPA3_MOUSE Liprin-alpha-3 OS=Mus musculus OX=10090 GN=Ppfia3 PE=1 SV=2;>sp|P60469-2|LIPA3_MOUSE Isoform 2 of Liprin-alpha-3 OS=Mus musculus OX=10090 GN=Ppfia3
1.82081	1.72007	Q9R1P1	Psmb3	Proteasome subunit beta type-3	>sp|Q9R1P1|PSB3_MOUSE Proteasome subunit beta type-3 OS=Mus musculus OX=10090 GN=Psmb3 PE=1 SV=1
1.99881	1.71642	A0A1B0GT92;Q9Z1E4	Gys1	Glycogen [starch] synthase;Glycogen [starch] synthase, muscle	>tr|A0A1B0GT92|A0A1B0GT92_MOUSE Glycogen [starch] synthase OS=Mus musculus OX=10090 GN=Gys1 PE=1 SV=1;>sp|Q9Z1E4|GYS1_MOUSE Glycogen [starch] synthase, muscle OS=Mus musculus OX=10090 GN=Gys1 PE=1 SV=2
3.20716	1.71279	O70503	Hsd17b12	Very-long-chain 3-oxoacyl-CoA reductase	>sp|O70503|DHB12_MOUSE Very-long-chain 3-oxoacyl-CoA reductase OS=Mus musculus OX=10090 GN=Hsd17b12 PE=1 SV=1
2.20967	1.69897	O08997	Atox1	Copper transport protein ATOX1	>sp|O08997|ATOX1_MOUSE Copper transport protein ATOX1 OS=Mus musculus OX=10090 GN=Atox1 PE=1 SV=1
2.19212	1.69658	A0A1L1SQA8;P62852	Rps25	40S ribosomal protein S25	>tr|A0A1L1SQA8|A0A1L1SQA8_MOUSE 40S ribosomal protein S25 OS=Mus musculus OX=10090 GN=Rps25 PE=1 SV=1;>sp|P62852|RS25_MOUSE 40S ribosomal protein S25 OS=Mus musculus OX=10090 GN=Rps25 PE=1 SV=1
2.89882	1.68918	P34884	Mif	Macrophage migration inhibitory factor	>sp|P34884|MIF_MOUSE Macrophage migration inhibitory factor OS=Mus musculus OX=10090 GN=Mif PE=1 SV=2
2.04255	1.6888	D3YWF6;Q7TQI3	Otub1	Ubiquitinyl hydrolase 1;Ubiquitin thioesterase OTUB1	>tr|D3YWF6|D3YWF6_MOUSE Ubiquitinyl hydrolase 1 OS=Mus musculus OX=10090 GN=Otub1 PE=1 SV=1;>sp|Q7TQI3|OTUB1_MOUSE Ubiquitin thioesterase OTUB1 OS=Mus musculus OX=10090 GN=Otub1 PE=1 SV=2
2.6611	1.66834	Q8R502	Lrrc8c	Volume-regulated anion channel subunit LRRC8C	>sp|Q8R502|LRC8C_MOUSE Volume-regulated anion channel subunit LRRC8C OS=Mus musculus OX=10090 GN=Lrrc8c PE=1 SV=1
1.76804	1.65562	Q99J56	Derl1	Derlin-1	>sp|Q99J56|DERL1_MOUSE Derlin-1 OS=Mus musculus OX=10090 GN=Derl1 PE=1 SV=1
1.47884	1.65454	Q8K0Y2	Krt33a	Keratin, type I cuticular Ha3-I	>sp|Q8K0Y2|KT33A_MOUSE Keratin, type I cuticular Ha3-I OS=Mus musculus OX=10090 GN=Krt33a PE=1 SV=1
3.4162	1.65154	P60060	Sec61g	Protein transport protein Sec61 subunit gamma	>sp|P60060|SC61G_MOUSE Protein transport protein Sec61 subunit gamma OS=Mus musculus OX=10090 GN=Sec61g PE=3 SV=1
1.48675	1.65032	A3KGR9;Q9D8V0;Q9D8V0-3;Q9D8V0-4	H13;Hm13;Hm13;Hm13	Histocompatibility 13 (Fragment);Minor histocompatibility antigen H13;Isoform 3 of Minor histocompatibility antigen H13;Isoform 4 of Minor histocompatibility antigen H13	>tr|A3KGR9|A3KGR9_MOUSE Histocompatibility 13 (Fragment) OS=Mus musculus OX=10090 GN=H13 PE=1 SV=1;>sp|Q9D8V0|HM13_MOUSE Minor histocompatibility antigen H13 OS=Mus musculus OX=10090 GN=Hm13 PE=1 SV=1;>sp|Q9D8V0-3|HM13_MOUSE Isoform 3 of Minor histocompatibility antigen H13 OS=Mus musculus OX=10090 GN=Hm13;>sp|Q9D8V0-4|HM13_MOUSE Isoform 4 of Minor histocompatibility antigen H13 OS=Mus musculus O…
2.79556	1.64563	Q91YQ5	Rpn1	Dolichyl-diphosphooligosaccharide--protein glycosyltransferase subunit 1	>sp|Q91YQ5|RPN1_MOUSE Dolichyl-diphosphooligosaccharide--protein glycosyltransferase subunit 1 OS=Mus musculus OX=10090 GN=Rpn1 PE=1 SV=1
4.13171	1.64213	A0A087WNW3;A0A087WQ25;A0A087WQQ5;F8VQC7;Q61595;Q61595-5;Q61595-6	Ktn1	Kinectin;Kinectin;Kinectin;Kinectin;Kinectin;Isoform 5 of Kinectin;Isoform 6 of Kinectin	>tr|A0A087WNW3|A0A087WNW3_MOUSE Kinectin OS=Mus musculus OX=10090 GN=Ktn1 PE=1 SV=1;>tr|A0A087WQ25|A0A087WQ25_MOUSE Kinectin OS=Mus musculus OX=10090 GN=Ktn1 PE=1 SV=1;>tr|A0A087WQQ5|A0A087WQQ5_MOUSE Kinectin OS=Mus musculus OX=10090 GN=Ktn1 PE=1 SV=1;>tr|F8VQC7|F8VQC7_MOUSE Kinectin OS=Mus musculus OX=10090 GN=Ktn1 PE=1 SV=1;>sp|Q61595|KTN1_MOUSE Kinectin OS=Mus musculus OX=10090 GN=Ktn1 PE=1 SV…
2.79182	1.62828	Q8C3X8	Lmf2	Lipase maturation factor 2	>sp|Q8C3X8|LMF2_MOUSE Lipase maturation factor 2 OS=Mus musculus OX=10090 GN=Lmf2 PE=1 SV=1
1.66336	1.60439	Q60876	Eif4ebp1	Eukaryotic translation initiation factor 4E-binding protein 1	>sp|Q60876|4EBP1_MOUSE Eukaryotic translation initiation factor 4E-binding protein 1 OS=Mus musculus OX=10090 GN=Eif4ebp1 PE=1 SV=3
1.89454	1.59301	Q8CGY8	Ogt	UDP-N-acetylglucosamine--peptide N-acetylglucosaminyltransferase 110 kDa subunit	>sp|Q8CGY8|OGT1_MOUSE UDP-N-acetylglucosamine--peptide N-acetylglucosaminyltransferase 110 kDa subunit OS=Mus musculus OX=10090 GN=Ogt PE=1 SV=2
2.50024	1.5751	D3YTQ9;P62843	Rps15	40S ribosomal protein S15	>tr|D3YTQ9|D3YTQ9_MOUSE 40S ribosomal protein S15 OS=Mus musculus OX=10090 GN=Rps15 PE=1 SV=1;>sp|P62843|RS15_MOUSE 40S ribosomal protein S15 OS=Mus musculus OX=10090 GN=Rps15 PE=1 SV=2
1.78292	1.57189	E9PU96;Q571H0	Urb1	Nucleolar pre-ribosomal-associated protein 1	>tr|E9PU96|E9PU96_MOUSE Nucleolar pre-ribosomal-associated protein 1 OS=Mus musculus OX=10090 GN=Urb1 PE=1 SV=1;>sp|Q571H0|NPA1P_MOUSE Nucleolar pre-ribosomal-associated protein 1 OS=Mus musculus OX=10090 GN=Urb1 PE=1 SV=2
1.42699	1.5668	D3YWG7;Q8K0V2	Dcun1d3	DCN1-like protein (Fragment);DCN1-like protein 3	>tr|D3YWG7|D3YWG7_MOUSE DCN1-like protein (Fragment) OS=Mus musculus OX=10090 GN=Dcun1d3 PE=1 SV=1;>sp|Q8K0V2|DCNL3_MOUSE DCN1-like protein 3 OS=Mus musculus OX=10090 GN=Dcun1d3 PE=2 SV=1
1.83709	1.54448	E9Q4T0;E9QKG8;Q6PG16;Q6PG16-2;Q6PG16-3	Hjurp	Holliday junction recognition protein;Holliday junction recognition protein;Holliday junction recognition protein;Isoform 2 of Holliday junction recognition protein;Isoform 3 of Holliday junction recognition protein	>tr|E9Q4T0|E9Q4T0_MOUSE Holliday junction recognition protein OS=Mus musculus OX=10090 GN=Hjurp PE=1 SV=1;>tr|E9QKG8|E9QKG8_MOUSE Holliday junction recognition protein OS=Mus musculus OX=10090 GN=Hjurp PE=1 SV=1;>sp|Q6PG16|HJURP_MOUSE Holliday junction recognition protein OS=Mus musculus OX=10090 GN=Hjurp PE=1 SV=1;>sp|Q6PG16-2|HJURP_MOUSE Isoform 2 of Holliday junction recognition protein OS=Mus…
2.24753	1.54256	Q9WTX6	Cul1	Cullin-1	>sp|Q9WTX6|CUL1_MOUSE Cullin-1 OS=Mus musculus OX=10090 GN=Cul1 PE=1 SV=1
1.49488	1.54017	Q3UK02;Q99N94	Mrpl9	39S ribosomal protein L9, mitochondrial;39S ribosomal protein L9, mitochondrial	>tr|Q3UK02|Q3UK02_MOUSE 39S ribosomal protein L9, mitochondrial OS=Mus musculus OX=10090 GN=Mrpl9 PE=1 SV=1;>sp|Q99N94|RM09_MOUSE 39S ribosomal protein L9, mitochondrial OS=Mus musculus OX=10090 GN=Mrpl9 PE=1 SV=2
1.43029	1.5187	P35235;P35235-1	Ptpn11	Tyrosine-protein phosphatase non-receptor type 11;Isoform 2 of Tyrosine-protein phosphatase non-receptor type 11	>sp|P35235|PTN11_MOUSE Tyrosine-protein phosphatase non-receptor type 11 OS=Mus musculus OX=10090 GN=Ptpn11 PE=1 SV=3;>sp|P35235-1|PTN11_MOUSE Isoform 2 of Tyrosine-protein phosphatase non-receptor type 11 OS=Mus musculus OX=10090 GN=Ptpn11
2.82763	1.51769	Q3U1J4	Ddb1	DNA damage-binding protein 1	>sp|Q3U1J4|DDB1_MOUSE DNA damage-binding protein 1 OS=Mus musculus OX=10090 GN=Ddb1 PE=1 SV=2
2.74202	1.51007	A0A140LJB7;G3UXW9;Q3MIA8;Q99LD4	Gps1	COP9 signalosome complex subunit 1	>tr|A0A140LJB7|A0A140LJB7_MOUSE COP9 signalosome complex subunit 1 OS=Mus musculus OX=10090 GN=Gps1 PE=1 SV=1;>tr|G3UXW9|G3UXW9_MOUSE COP9 signalosome complex subunit 1 OS=Mus musculus OX=10090 GN=Gps1 PE=1 SV=1;>tr|Q3MIA8|Q3MIA8_MOUSE COP9 signalosome complex subunit 1 OS=Mus musculus OX=10090 GN=Gps1 PE=1 SV=1;>sp|Q99LD4|CSN1_MOUSE COP9 signalosome complex subunit 1 OS=Mus musculus OX=10090 GN=…
2.28315	1.50621	Q9D8M4	Rpl7l1	60S ribosomal protein L7-like 1	>sp|Q9D8M4|RL7L_MOUSE 60S ribosomal protein L7-like 1 OS=Mus musculus OX=10090 GN=Rpl7l1 PE=1 SV=1
1.95736	1.50586	A0A171KXD3;Q9JIF0;Q9JIF0-2;Q9JIF0-3	Prmt1	Protein arginine N-methyltransferase 1;Protein arginine N-methyltransferase 1;Isoform 2 of Protein arginine N-methyltransferase 1;Isoform 3 of Protein arginine N-methyltransferase 1	>tr|A0A171KXD3|A0A171KXD3_MOUSE Protein arginine N-methyltransferase 1 OS=Mus musculus OX=10090 GN=Prmt1 PE=1 SV=1;>sp|Q9JIF0|ANM1_MOUSE Protein arginine N-methyltransferase 1 OS=Mus musculus OX=10090 GN=Prmt1 PE=1 SV=1;>sp|Q9JIF0-2|ANM1_MOUSE Isoform 2 of Protein arginine N-methyltransferase 1 OS=Mus musculus OX=10090 GN=Prmt1;>sp|Q9JIF0-3|ANM1_MOUSE Isoform 3 of Protein arginine N-methyltransfe…
1.83143	1.50164	A2AQR0;Q64521	Gpd2	Glycerol-3-phosphate dehydrogenase;Glycerol-3-phosphate dehydrogenase, mitochondrial	>tr|A2AQR0|A2AQR0_MOUSE Glycerol-3-phosphate dehydrogenase OS=Mus musculus OX=10090 GN=Gpd2 PE=1 SV=1;>sp|Q64521|GPDM_MOUSE Glycerol-3-phosphate dehydrogenase, mitochondrial OS=Mus musculus OX=10090 GN=Gpd2 PE=1 SV=2
3.07847	1.49972	Q78IK2	Atp5mk	ATP synthase membrane subunit K, mitochondrial	>sp|Q78IK2|ATPMK_MOUSE ATP synthase membrane subunit K, mitochondrial OS=Mus musculus OX=10090 GN=Atp5mk PE=1 SV=1
1.81857	1.49936	A0A6I8MX27;P16125	Ldhb	L-lactate dehydrogenase;L-lactate dehydrogenase B chain	>tr|A0A6I8MX27|A0A6I8MX27_MOUSE L-lactate dehydrogenase OS=Mus musculus OX=10090 GN=Ldhb PE=1 SV=1;>sp|P16125|LDHB_MOUSE L-lactate dehydrogenase B chain OS=Mus musculus OX=10090 GN=Ldhb PE=1 SV=2
1.94233	1.49823	A0A5F8MPI9;A1L338;F6ZDE5;Q3UGX8;Q3UHC1;Q91ZZ2	Rapgef1	Rap guanine nucleotide exchange factor (GEF) 1;Rap guanine nucleotide exchange factor (GEF) 1;Rap guanine nucleotide exchange factor (GEF) 1 (Fragment);Rap guanine nucleotide exchange factor (GEF) 1;Rap guanine nucleotide exchange factor (GEF) 1;Guanine nucleotide exchange factor	>tr|A0A5F8MPI9|A0A5F8MPI9_MOUSE Rap guanine nucleotide exchange factor (GEF) 1 OS=Mus musculus OX=10090 GN=Rapgef1 PE=1 SV=1;>tr|A1L338|A1L338_MOUSE Rap guanine nucleotide exchange factor (GEF) 1 OS=Mus musculus OX=10090 GN=Rapgef1 PE=1 SV=1;>tr|F6ZDE5|F6ZDE5_MOUSE Rap guanine nucleotide exchange factor (GEF) 1 (Fragment) OS=Mus musculus OX=10090 GN=Rapgef1 PE=1 SV=1;>tr|Q3UGX8|Q3UGX8_MOUSE Rap g…
2.36514	1.49485	Q922B2	Dars1	Aspartate--tRNA ligase, cytoplasmic	>sp|Q922B2|SYDC_MOUSE Aspartate--tRNA ligase, cytoplasmic OS=Mus musculus OX=10090 GN=Dars1 PE=1 SV=2
2.17209	1.49054	A0A1Y7VJZ2;Q9WVL0	Gstz1	Maleylacetoacetate isomerase	>tr|A0A1Y7VJZ2|A0A1Y7VJZ2_MOUSE Maleylacetoacetate isomerase OS=Mus musculus OX=10090 GN=Gstz1 PE=1 SV=1;>sp|Q9WVL0|MAAI_MOUSE Maleylacetoacetate isomerase OS=Mus musculus OX=10090 GN=Gstz1 PE=1 SV=1
1.50638	1.48824	Q5KU39	Vps41	Vacuolar protein sorting-associated protein 41 homolog	>sp|Q5KU39|VPS41_MOUSE Vacuolar protein sorting-associated protein 41 homolog OS=Mus musculus OX=10090 GN=Vps41 PE=1 SV=1
1.68814	1.48597	Q921F4;Q921F4-4;V9GXB6	Hnrnpll	Heterogeneous nuclear ribonucleoprotein L-like;Isoform 2 of Heterogeneous nuclear ribonucleoprotein L-like;Heterogeneous nuclear ribonucleoprotein L-like	>sp|Q921F4|HNRLL_MOUSE Heterogeneous nuclear ribonucleoprotein L-like OS=Mus musculus OX=10090 GN=Hnrnpll PE=1 SV=3;>sp|Q921F4-4|HNRLL_MOUSE Isoform 2 of Heterogeneous nuclear ribonucleoprotein L-like OS=Mus musculus OX=10090 GN=Hnrnpll;>tr|V9GXB6|V9GXB6_MOUSE Heterogeneous nuclear ribonucleoprotein L-like OS=Mus musculus OX=10090 GN=Hnrnpll PE=1 SV=1
2.70802	1.47225	A0A494B9Y5;A0A494BAQ2;Q9WTK5	Nfkb2	Nuclear factor NF-kappa-B p100 subunit	>tr|A0A494B9Y5|A0A494B9Y5_MOUSE Nuclear factor NF-kappa-B p100 subunit OS=Mus musculus OX=10090 GN=Nfkb2 PE=1 SV=1;>tr|A0A494BAQ2|A0A494BAQ2_MOUSE Nuclear factor NF-kappa-B p100 subunit OS=Mus musculus OX=10090 GN=Nfkb2 PE=1 SV=1;>sp|Q9WTK5|NFKB2_MOUSE Nuclear factor NF-kappa-B p100 subunit OS=Mus musculus OX=10090 GN=Nfkb2 PE=1 SV=1
3.58865	1.47074	B9EKJ3;Q80TL7;Q80TL7-2	Mon2	Protein MON2 homolog;Protein MON2 homolog;Isoform 2 of Protein MON2 homolog	>tr|B9EKJ3|B9EKJ3_MOUSE Protein MON2 homolog OS=Mus musculus OX=10090 GN=Mon2 PE=1 SV=1;>sp|Q80TL7|MON2_MOUSE Protein MON2 homolog OS=Mus musculus OX=10090 GN=Mon2 PE=1 SV=2;>sp|Q80TL7-2|MON2_MOUSE Isoform 2 of Protein MON2 homolog OS=Mus musculus OX=10090 GN=Mon2
5.81969	1.46822	A0A0R4J0I9;Q91ZX7	Lrp1	Prolow-density lipoprotein receptor-related protein 1	>tr|A0A0R4J0I9|A0A0R4J0I9_MOUSE Prolow-density lipoprotein receptor-related protein 1 OS=Mus musculus OX=10090 GN=Lrp1 PE=1 SV=1;>sp|Q91ZX7|LRP1_MOUSE Prolow-density lipoprotein receptor-related protein 1 OS=Mus musculus OX=10090 GN=Lrp1 PE=1 SV=1
1.91228	1.46717	Q9JHF5	Tcirg1	V-type proton ATPase subunit a	>tr|Q9JHF5|Q9JHF5_MOUSE V-type proton ATPase subunit a OS=Mus musculus OX=10090 GN=Tcirg1 PE=1 SV=1
2.242	1.46418	Q9CZN7;Q9CZN7-2	Shmt2	Serine hydroxymethyltransferase, mitochondrial;Isoform 2 of Serine hydroxymethyltransferase, mitochondrial	>sp|Q9CZN7|GLYM_MOUSE Serine hydroxymethyltransferase, mitochondrial OS=Mus musculus OX=10090 GN=Shmt2 PE=1 SV=1;>sp|Q9CZN7-2|GLYM_MOUSE Isoform 2 of Serine hydroxymethyltransferase, mitochondrial OS=Mus musculus OX=10090 GN=Shmt2
2.80068	1.45867	Q80SW1	Ahcyl1	S-adenosylhomocysteine hydrolase-like protein 1	>sp|Q80SW1|SAHH2_MOUSE S-adenosylhomocysteine hydrolase-like protein 1 OS=Mus musculus OX=10090 GN=Ahcyl1 PE=1 SV=1
2.31143	1.45845	Q8C788;Q91ZR2	Snx18	Sorting nexin;Sorting nexin-18	>tr|Q8C788|Q8C788_MOUSE Sorting nexin OS=Mus musculus OX=10090 GN=Snx18 PE=1 SV=1;>sp|Q91ZR2|SNX18_MOUSE Sorting nexin-18 OS=Mus musculus OX=10090 GN=Snx18 PE=1 SV=1
2.66802	1.45072	P54822	Adsl	Adenylosuccinate lyase	>sp|P54822|PUR8_MOUSE Adenylosuccinate lyase OS=Mus musculus OX=10090 GN=Adsl PE=1 SV=2
2.35131	1.44861	Q9CQ43	Dut	Deoxyuridine 5'-triphosphate nucleotidohydrolase	>tr|Q9CQ43|Q9CQ43_MOUSE Deoxyuridine 5'-triphosphate nucleotidohydrolase OS=Mus musculus OX=10090 GN=Dut PE=1 SV=1
1.48506	1.44519	D3YUY3;F8WI18;P70182;P70182-3	Pip5k1a	Phosphatidylinositol 4-phosphate 5-kinase type-1 alpha;Phosphatidylinositol 4-phosphate 5-kinase type-1 alpha;Phosphatidylinositol 4-phosphate 5-kinase type-1 alpha;Isoform 3 of Phosphatidylinositol 4-phosphate 5-kinase type-1 alpha	>tr|D3YUY3|D3YUY3_MOUSE Phosphatidylinositol 4-phosphate 5-kinase type-1 alpha OS=Mus musculus OX=10090 GN=Pip5k1a PE=1 SV=1;>tr|F8WI18|F8WI18_MOUSE Phosphatidylinositol 4-phosphate 5-kinase type-1 alpha OS=Mus musculus OX=10090 GN=Pip5k1a PE=1 SV=1;>sp|P70182|PI51A_MOUSE Phosphatidylinositol 4-phosphate 5-kinase type-1 alpha OS=Mus musculus OX=10090 GN=Pip5k1a PE=1 SV=2;>sp|P70182-3|PI51A_MOUSE …
2.58311	1.43754	P17182	Eno1	Alpha-enolase	>sp|P17182|ENOA_MOUSE Alpha-enolase OS=Mus musculus OX=10090 GN=Eno1 PE=1 SV=3
4.16241	1.43498	G3UWE1;Q52L67;Q9CY27	Tecr	Very-long-chain enoyl-CoA reductase;Gpsn2 protein;Very-long-chain enoyl-CoA reductase	>tr|G3UWE1|G3UWE1_MOUSE Very-long-chain enoyl-CoA reductase OS=Mus musculus OX=10090 GN=Tecr PE=1 SV=1;>tr|Q52L67|Q52L67_MOUSE Gpsn2 protein OS=Mus musculus OX=10090 GN=Tecr PE=1 SV=1;>sp|Q9CY27|TECR_MOUSE Very-long-chain enoyl-CoA reductase OS=Mus musculus OX=10090 GN=Tecr PE=1 SV=1
2.45473	1.42749	Q8CGC7	Eprs1	Bifunctional glutamate/proline--tRNA ligase	>sp|Q8CGC7|SYEP_MOUSE Bifunctional glutamate/proline--tRNA ligase OS=Mus musculus OX=10090 GN=Eprs1 PE=1 SV=4
1.36273	1.41882	E9QLS6;Q6PF93;Q6PF93-2	Pik3c3	Phosphatidylinositol 3-kinase catalytic subunit type 3;Phosphatidylinositol 3-kinase catalytic subunit type 3;Isoform 2 of Phosphatidylinositol 3-kinase catalytic subunit type 3	>tr|E9QLS6|E9QLS6_MOUSE Phosphatidylinositol 3-kinase catalytic subunit type 3 OS=Mus musculus OX=10090 GN=Pik3c3 PE=1 SV=1;>sp|Q6PF93|PK3C3_MOUSE Phosphatidylinositol 3-kinase catalytic subunit type 3 OS=Mus musculus OX=10090 GN=Pik3c3 PE=1 SV=1;>sp|Q6PF93-2|PK3C3_MOUSE Isoform 2 of Phosphatidylinositol 3-kinase catalytic subunit type 3 OS=Mus musculus OX=10090 GN=Pik3c3
4.15145	1.41778	D4AFX7;G3X922	Dnajc13	DnaJ heat shock protein family (Hsp40) member C13	>tr|D4AFX7|D4AFX7_MOUSE DnaJ heat shock protein family (Hsp40) member C13 OS=Mus musculus OX=10090 GN=Dnajc13 PE=1 SV=1;>tr|G3X922|G3X922_MOUSE DnaJ heat shock protein family (Hsp40) member C13 OS=Mus musculus OX=10090 GN=Dnajc13 PE=1 SV=1
1.52956	1.41723	Q62465	Vat1	Synaptic vesicle membrane protein VAT-1 homolog	>sp|Q62465|VAT1_MOUSE Synaptic vesicle membrane protein VAT-1 homolog OS=Mus musculus OX=10090 GN=Vat1 PE=1 SV=3
1.6359	1.41649	E9PW20;Q9CY57;Q9CY57-2;Q9CY57-3;Q9CY57-4;Q9CY57-5	Chtop	Chromatin target of PRMT1 protein;Chromatin target of PRMT1 protein;Isoform 2 of Chromatin target of PRMT1 protein;Isoform 3 of Chromatin target of PRMT1 protein;Isoform 4 of Chromatin target of PRMT1 protein;Isoform 5 of Chromatin target of PRMT1 protein	>tr|E9PW20|E9PW20_MOUSE Chromatin target of PRMT1 protein OS=Mus musculus OX=10090 GN=Chtop PE=1 SV=1;>sp|Q9CY57|CHTOP_MOUSE Chromatin target of PRMT1 protein OS=Mus musculus OX=10090 GN=Chtop PE=1 SV=2;>sp|Q9CY57-2|CHTOP_MOUSE Isoform 2 of Chromatin target of PRMT1 protein OS=Mus musculus OX=10090 GN=Chtop;>sp|Q9CY57-3|CHTOP_MOUSE Isoform 3 of Chromatin target of PRMT1 protein OS=Mus musculus OX…
1.3932	1.41554	A0A1B0GS70;Q9R1P4	Psma1	Proteasome subunit alpha type-1	>tr|A0A1B0GS70|A0A1B0GS70_MOUSE Proteasome subunit alpha type-1 OS=Mus musculus OX=10090 GN=Psma1 PE=1 SV=1;>sp|Q9R1P4|PSA1_MOUSE Proteasome subunit alpha type-1 OS=Mus musculus OX=10090 GN=Psma1 PE=1 SV=1
2.17776	1.40041	Q99KI0	Aco2	Aconitate hydratase, mitochondrial	>sp|Q99KI0|ACON_MOUSE Aconitate hydratase, mitochondrial OS=Mus musculus OX=10090 GN=Aco2 PE=1 SV=1
2.90853	1.3979	Q8CAQ8;Q8CAQ8-2	Immt	MICOS complex subunit Mic60;Isoform 2 of MICOS complex subunit Mic60	>sp|Q8CAQ8|MIC60_MOUSE MICOS complex subunit Mic60 OS=Mus musculus OX=10090 GN=Immt PE=1 SV=1;>sp|Q8CAQ8-2|MIC60_MOUSE Isoform 2 of MICOS complex subunit Mic60 OS=Mus musculus OX=10090 GN=Immt
1.9619	1.39174	A0A0G2JGT5;P63073	Eif4e	Eukaryotic translation initiation factor 4E (Fragment);Eukaryotic translation initiation factor 4E	>tr|A0A0G2JGT5|A0A0G2JGT5_MOUSE Eukaryotic translation initiation factor 4E (Fragment) OS=Mus musculus OX=10090 GN=Eif4e PE=1 SV=1;>sp|P63073|IF4E_MOUSE Eukaryotic translation initiation factor 4E OS=Mus musculus OX=10090 GN=Eif4e PE=1 SV=1
2.43411	1.38733	D3Z0Y2;O08709;Q6GT24	Prdx6	Peroxiredoxin-6	>tr|D3Z0Y2|D3Z0Y2_MOUSE Peroxiredoxin-6 OS=Mus musculus OX=10090 GN=Prdx6 PE=1 SV=1;>sp|O08709|PRDX6_MOUSE Peroxiredoxin-6 OS=Mus musculus OX=10090 GN=Prdx6 PE=1 SV=3;>tr|Q6GT24|Q6GT24_MOUSE Peroxiredoxin-6 OS=Mus musculus OX=10090 GN=Prdx6 PE=1 SV=1
1.83082	1.38334	A0A452J8C1;P35293	Rab18	Ras-related protein Rab-18	>tr|A0A452J8C1|A0A452J8C1_MOUSE Ras-related protein Rab-18 OS=Mus musculus OX=10090 GN=Rab18 PE=1 SV=1;>sp|P35293|RAB18_MOUSE Ras-related protein Rab-18 OS=Mus musculus OX=10090 GN=Rab18 PE=1 SV=2
1.36762	1.3808	P53996;P53996-2;P53996-3	Cnbp	Cellular nucleic acid-binding protein;Isoform 2 of Cellular nucleic acid-binding protein;Isoform 3 of Cellular nucleic acid-binding protein	>sp|P53996|CNBP_MOUSE Cellular nucleic acid-binding protein OS=Mus musculus OX=10090 GN=Cnbp PE=1 SV=2;>sp|P53996-2|CNBP_MOUSE Isoform 2 of Cellular nucleic acid-binding protein OS=Mus musculus OX=10090 GN=Cnbp;>sp|P53996-3|CNBP_MOUSE Isoform 3 of Cellular nucleic acid-binding protein OS=Mus musculus OX=10090 GN=Cnbp
2.20637	1.37131	P84089	Erh	Enhancer of rudimentary homolog	>sp|P84089|ERH_MOUSE Enhancer of rudimentary homolog OS=Mus musculus OX=10090 GN=Erh PE=1 SV=1
2.34922	1.36406	O70475	Ugdh	UDP-glucose 6-dehydrogenase	>sp|O70475|UGDH_MOUSE UDP-glucose 6-dehydrogenase OS=Mus musculus OX=10090 GN=Ugdh PE=1 SV=1
2.15534	1.35504	Q9CPU4	Mgst3	Microsomal glutathione S-transferase 3	>sp|Q9CPU4|MGST3_MOUSE Microsomal glutathione S-transferase 3 OS=Mus musculus OX=10090 GN=Mgst3 PE=1 SV=1
2.52619	1.35385	Q03265	Atp5f1a	ATP synthase subunit alpha, mitochondrial	>sp|Q03265|ATPA_MOUSE ATP synthase subunit alpha, mitochondrial OS=Mus musculus OX=10090 GN=Atp5f1a PE=1 SV=1
1.49241	1.35361	Q9QXB9	Drg2	Developmentally-regulated GTP-binding protein 2	>sp|Q9QXB9|DRG2_MOUSE Developmentally-regulated GTP-binding protein 2 OS=Mus musculus OX=10090 GN=Drg2 PE=1 SV=1
2.42434	1.34886	Q9D4H8	Cul2	Cullin-2	>sp|Q9D4H8|CUL2_MOUSE Cullin-2 OS=Mus musculus OX=10090 GN=Cul2 PE=1 SV=2
2.69372	1.34331	P56480	Atp5f1b	ATP synthase subunit beta, mitochondrial	>sp|P56480|ATPB_MOUSE ATP synthase subunit beta, mitochondrial OS=Mus musculus OX=10090 GN=Atp5f1b PE=1 SV=2
2.01366	1.34096	O89086	Rbm3	RNA-binding protein 3	>sp|O89086|RBM3_MOUSE RNA-binding protein 3 OS=Mus musculus OX=10090 GN=Rbm3 PE=1 SV=1
2.04917	1.33589	P47738	Aldh2	Aldehyde dehydrogenase, mitochondrial	>sp|P47738|ALDH2_MOUSE Aldehyde dehydrogenase, mitochondrial OS=Mus musculus OX=10090 GN=Aldh2 PE=1 SV=1
2.01775	1.33161	Q8K019;Q8K019-2	Bclaf1	Bcl-2-associated transcription factor 1;Isoform 2 of Bcl-2-associated transcription factor 1	>sp|Q8K019|BCLF1_MOUSE Bcl-2-associated transcription factor 1 OS=Mus musculus OX=10090 GN=Bclaf1 PE=1 SV=2;>sp|Q8K019-2|BCLF1_MOUSE Isoform 2 of Bcl-2-associated transcription factor 1 OS=Mus musculus OX=10090 GN=Bclaf1
1.44782	1.32581	Q9CQU0	Txndc12	Thioredoxin domain-containing protein 12	>sp|Q9CQU0|TXD12_MOUSE Thioredoxin domain-containing protein 12 OS=Mus musculus OX=10090 GN=Txndc12 PE=1 SV=1
2.77076	1.32418	P08249	Mdh2	Malate dehydrogenase, mitochondrial	>sp|P08249|MDHM_MOUSE Malate dehydrogenase, mitochondrial OS=Mus musculus OX=10090 GN=Mdh2 PE=1 SV=3
1.44262	1.32408	P07607	Tyms	Thymidylate synthase	>sp|P07607|TYSY_MOUSE Thymidylate synthase OS=Mus musculus OX=10090 GN=Tyms PE=1 SV=1
1.43559	1.32113	Q9DB20	Atp5po	ATP synthase subunit O, mitochondrial	>sp|Q9DB20|ATPO_MOUSE ATP synthase subunit O, mitochondrial OS=Mus musculus OX=10090 GN=Atp5po PE=1 SV=1
2.39808	1.31912	O35643;Q5SVG4;Q5SVG5	Ap1b1	AP-1 complex subunit beta-1;AP complex subunit beta;AP complex subunit beta	>sp|O35643|AP1B1_MOUSE AP-1 complex subunit beta-1 OS=Mus musculus OX=10090 GN=Ap1b1 PE=1 SV=2;>tr|Q5SVG4|Q5SVG4_MOUSE AP complex subunit beta OS=Mus musculus OX=10090 GN=Ap1b1 PE=1 SV=1;>tr|Q5SVG5|Q5SVG5_MOUSE AP complex subunit beta OS=Mus musculus OX=10090 GN=Ap1b1 PE=1 SV=1
1.415	1.3102	A6P3E4;D3Z1Z4;G3X8U9;Q7TSJ7;Q91Y86	Mapk8	Mitogen-activated protein kinase;Mitogen-activated protein kinase;Mitogen-activated protein kinase;Mitogen-activated protein kinase;Mitogen-activated protein kinase 8	>tr|A6P3E4|A6P3E4_MOUSE Mitogen-activated protein kinase OS=Mus musculus OX=10090 GN=Mapk8 PE=1 SV=1;>tr|D3Z1Z4|D3Z1Z4_MOUSE Mitogen-activated protein kinase OS=Mus musculus OX=10090 GN=Mapk8 PE=1 SV=1;>tr|G3X8U9|G3X8U9_MOUSE Mitogen-activated protein kinase OS=Mus musculus OX=10090 GN=Mapk8 PE=1 SV=1;>tr|Q7TSJ7|Q7TSJ7_MOUSE Mitogen-activated protein kinase OS=Mus musculus OX=10090 GN=Mapk8 PE=1 …
2.25667	1.30765	P10639	Txn	Thioredoxin	>sp|P10639|THIO_MOUSE Thioredoxin OS=Mus musculus OX=10090 GN=Txn PE=1 SV=3
2.02431	1.30676	A0A1L1STE4;Q45VK5;Q9Z1X4;Q9Z1X4-2;Q9Z1X4-3	Ilf3	Interleukin enhancer-binding factor 3;Interleukin enhancer-binding factor 3;Interleukin enhancer-binding factor 3;Isoform 2 of Interleukin enhancer-binding factor 3;Isoform 3 of Interleukin enhancer-binding factor 3	>tr|A0A1L1STE4|A0A1L1STE4_MOUSE Interleukin enhancer-binding factor 3 OS=Mus musculus OX=10090 GN=Ilf3 PE=1 SV=1;>tr|Q45VK5|Q45VK5_MOUSE Interleukin enhancer-binding factor 3 OS=Mus musculus OX=10090 GN=Ilf3 PE=1 SV=1;>sp|Q9Z1X4|ILF3_MOUSE Interleukin enhancer-binding factor 3 OS=Mus musculus OX=10090 GN=Ilf3 PE=1 SV=2;>sp|Q9Z1X4-2|ILF3_MOUSE Isoform 2 of Interleukin enhancer-binding factor 3 OS=…
2.64663	1.30266	A6ZI44;P05064	Aldoa	Fructose-bisphosphate aldolase;Fructose-bisphosphate aldolase A	>tr|A6ZI44|A6ZI44_MOUSE Fructose-bisphosphate aldolase OS=Mus musculus OX=10090 GN=Aldoa PE=1 SV=1;>sp|P05064|ALDOA_MOUSE Fructose-bisphosphate aldolase A OS=Mus musculus OX=10090 GN=Aldoa PE=1 SV=2
2.12958	1.29796	A0A0R4IZY0;Q8C1A5	Thop1	Thimet oligopeptidase	>tr|A0A0R4IZY0|A0A0R4IZY0_MOUSE Thimet oligopeptidase OS=Mus musculus OX=10090 GN=Thop1 PE=1 SV=1;>sp|Q8C1A5|THOP1_MOUSE Thimet oligopeptidase OS=Mus musculus OX=10090 GN=Thop1 PE=1 SV=1
1.40953	1.29605	Q8BKG3	Ptk7	Inactive tyrosine-protein kinase 7	>sp|Q8BKG3|PTK7_MOUSE Inactive tyrosine-protein kinase 7 OS=Mus musculus OX=10090 GN=Ptk7 PE=1 SV=1
3.89526	1.29389	B2RXS4	Plxnb2	Plexin-B2	>sp|B2RXS4|PLXB2_MOUSE Plexin-B2 OS=Mus musculus OX=10090 GN=Plxnb2 PE=1 SV=1
1.57019	1.29209	A0A338P7D7;Q9Z2U0	Psma7	Proteasome subunit alpha type;Proteasome subunit alpha type-7	>tr|A0A338P7D7|A0A338P7D7_MOUSE Proteasome subunit alpha type OS=Mus musculus OX=10090 GN=Psma7 PE=1 SV=1;>sp|Q9Z2U0|PSA7_MOUSE Proteasome subunit alpha type-7 OS=Mus musculus OX=10090 GN=Psma7 PE=1 SV=1
1.55327	1.29133	Q8JZR0	Acsl5	Long-chain-fatty-acid--CoA ligase 5	>sp|Q8JZR0|ACSL5_MOUSE Long-chain-fatty-acid--CoA ligase 5 OS=Mus musculus OX=10090 GN=Acsl5 PE=1 SV=1
1.47477	1.29121	F2Z456;Q9DCN2;Q9DCN2-2	Cyb5r3	NADH-cytochrome b5 reductase;NADH-cytochrome b5 reductase 3;Isoform 2 of NADH-cytochrome b5 reductase 3	>tr|F2Z456|F2Z456_MOUSE NADH-cytochrome b5 reductase OS=Mus musculus OX=10090 GN=Cyb5r3 PE=1 SV=1;>sp|Q9DCN2|NB5R3_MOUSE NADH-cytochrome b5 reductase 3 OS=Mus musculus OX=10090 GN=Cyb5r3 PE=1 SV=3;>sp|Q9DCN2-2|NB5R3_MOUSE Isoform 2 of NADH-cytochrome b5 reductase 3 OS=Mus musculus OX=10090 GN=Cyb5r3
2.00068	1.28357	Q00993;Q6PE80	Axl	Tyrosine-protein kinase receptor UFO;Receptor protein-tyrosine kinase	>sp|Q00993|UFO_MOUSE Tyrosine-protein kinase receptor UFO OS=Mus musculus OX=10090 GN=Axl PE=1 SV=2;>tr|Q6PE80|Q6PE80_MOUSE Receptor protein-tyrosine kinase OS=Mus musculus OX=10090 GN=Axl PE=1 SV=1
2.06597	1.28179	Q91VE0	Slc27a4	Long-chain fatty acid transport protein 4	>sp|Q91VE0|S27A4_MOUSE Long-chain fatty acid transport protein 4 OS=Mus musculus OX=10090 GN=Slc27a4 PE=1 SV=1
1.91588	1.27714	Q8BGS2	Bola2	BolA-like protein 2	>sp|Q8BGS2|BOLA2_MOUSE BolA-like protein 2 OS=Mus musculus OX=10090 GN=Bola2 PE=1 SV=1
2.10649	1.26866	Q569Z6	Thrap3	Thyroid hormone receptor-associated protein 3	>sp|Q569Z6|TR150_MOUSE Thyroid hormone receptor-associated protein 3 OS=Mus musculus OX=10090 GN=Thrap3 PE=1 SV=1
3.63796	1.26209	P62900	Rpl31	60S ribosomal protein L31	>sp|P62900|RL31_MOUSE 60S ribosomal protein L31 OS=Mus musculus OX=10090 GN=Rpl31 PE=1 SV=1
1.76526	1.25354	Q9Z110;Q9Z110-2	Aldh18a1	Delta-1-pyrroline-5-carboxylate synthase;Isoform Short of Delta-1-pyrroline-5-carboxylate synthase	>sp|Q9Z110|P5CS_MOUSE Delta-1-pyrroline-5-carboxylate synthase OS=Mus musculus OX=10090 GN=Aldh18a1 PE=1 SV=2;>sp|Q9Z110-2|P5CS_MOUSE Isoform Short of Delta-1-pyrroline-5-carboxylate synthase OS=Mus musculus OX=10090 GN=Aldh18a1
2.76321	1.24761	Q01853	Vcp	Transitional endoplasmic reticulum ATPase	>sp|Q01853|TERA_MOUSE Transitional endoplasmic reticulum ATPase OS=Mus musculus OX=10090 GN=Vcp PE=1 SV=4
1.84961	1.24413	B1AUN2;B1AUN3;Q3UKV0	Eif2b3	Eukaryotic translation initiation factor 2B, subunit 3;Eukaryotic translation initiation factor 2B, subunit 3;Eukaryotic translation initiation factor 2B, subunit 3	>tr|B1AUN2|B1AUN2_MOUSE Eukaryotic translation initiation factor 2B, subunit 3 OS=Mus musculus OX=10090 GN=Eif2b3 PE=1 SV=1;>tr|B1AUN3|B1AUN3_MOUSE Eukaryotic translation initiation factor 2B, subunit 3 OS=Mus musculus OX=10090 GN=Eif2b3 PE=1 SV=1;>tr|Q3UKV0|Q3UKV0_MOUSE Eukaryotic translation initiation factor 2B, subunit 3 OS=Mus musculus OX=10090 GN=Eif2b3 PE=1 SV=1
2.01565	1.2364	A2AQW2	Fmnl2	Formin-like protein 2	>tr|A2AQW2|A2AQW2_MOUSE Formin-like protein 2 OS=Mus musculus OX=10090 GN=Fmnl2 PE=1 SV=2
2.04436	1.23403	F6ZV59;G3X9W0;G5E8G0;Q60668;Q60668-2;Q60668-3;Q60668-4	Hnrnpd	Heterogeneous nuclear ribonucleoprotein D0 (Fragment);Heterogeneous nuclear ribonucleoprotein D0;Heterogeneous nuclear ribonucleoprotein D0;Heterogeneous nuclear ribonucleoprotein D0;Isoform 2 of Heterogeneous nuclear ribonucleoprotein D0;Isoform 3 of Heterogeneous nuclear ribonucleoprotein D0;Isoform 4 of Heterogeneous nuclear ribonucleoprotein D0	>tr|F6ZV59|F6ZV59_MOUSE Heterogeneous nuclear ribonucleoprotein D0 (Fragment) OS=Mus musculus OX=10090 GN=Hnrnpd PE=1 SV=1;>tr|G3X9W0|G3X9W0_MOUSE Heterogeneous nuclear ribonucleoprotein D0 OS=Mus musculus OX=10090 GN=Hnrnpd PE=1 SV=1;>tr|G5E8G0|G5E8G0_MOUSE Heterogeneous nuclear ribonucleoprotein D0 OS=Mus musculus OX=10090 GN=Hnrnpd PE=1 SV=1;>sp|Q60668|HNRPD_MOUSE Heterogeneous nuclear ribonuc…
1.77672	1.2308	Q62426	Cstb	Cystatin-B	>sp|Q62426|CYTB_MOUSE Cystatin-B OS=Mus musculus OX=10090 GN=Cstb PE=1 SV=1
1.58702	1.21222	P61021	Rab5b	Ras-related protein Rab-5B	>sp|P61021|RAB5B_MOUSE Ras-related protein Rab-5B OS=Mus musculus OX=10090 GN=Rab5b PE=1 SV=1
2.03024	1.2057	Q00PI9	Hnrnpul2	Heterogeneous nuclear ribonucleoprotein U-like protein 2	>sp|Q00PI9|HNRL2_MOUSE Heterogeneous nuclear ribonucleoprotein U-like protein 2 OS=Mus musculus OX=10090 GN=Hnrnpul2 PE=1 SV=2
1.86229	1.20532	B1AY13;E9PV45	Usp24	Ubiquitin carboxyl-terminal hydrolase 24;Ubiquitinyl hydrolase 1	>sp|B1AY13|UBP24_MOUSE Ubiquitin carboxyl-terminal hydrolase 24 OS=Mus musculus OX=10090 GN=Usp24 PE=1 SV=1;>tr|E9PV45|E9PV45_MOUSE Ubiquitinyl hydrolase 1 OS=Mus musculus OX=10090 GN=Usp24 PE=1 SV=1
2.42071	1.20346	Q00612	G6pdx	Glucose-6-phosphate 1-dehydrogenase X	>sp|Q00612|G6PD1_MOUSE Glucose-6-phosphate 1-dehydrogenase X OS=Mus musculus OX=10090 GN=G6pdx PE=1 SV=3
2.5697	1.20129	Q8VHM5	Hnrnpr	Heterogeneous nuclear ribonucleoprotein R	>tr|Q8VHM5|Q8VHM5_MOUSE Heterogeneous nuclear ribonucleoprotein R OS=Mus musculus OX=10090 GN=Hnrnpr PE=1 SV=1
3.3415	1.19992	F8WIB1;P61211	Arl1	ADP-ribosylation factor-like protein 1 (Fragment);ADP-ribosylation factor-like protein 1	>tr|F8WIB1|F8WIB1_MOUSE ADP-ribosylation factor-like protein 1 (Fragment) OS=Mus musculus OX=10090 GN=Arl1 PE=1 SV=1;>sp|P61211|ARL1_MOUSE ADP-ribosylation factor-like protein 1 OS=Mus musculus OX=10090 GN=Arl1 PE=1 SV=1
1.90846	1.19745	P48962	Slc25a4	ADP/ATP translocase 1	>sp|P48962|ADT1_MOUSE ADP/ATP translocase 1 OS=Mus musculus OX=10090 GN=Slc25a4 PE=1 SV=4
2.69932	1.19149	Q64337	Sqstm1	Sequestosome-1	>sp|Q64337|SQSTM_MOUSE Sequestosome-1 OS=Mus musculus OX=10090 GN=Sqstm1 PE=1 SV=1
1.88102	1.18913	P07742	Rrm1	Ribonucleoside-diphosphate reductase large subunit	>sp|P07742|RIR1_MOUSE Ribonucleoside-diphosphate reductase large subunit OS=Mus musculus OX=10090 GN=Rrm1 PE=1 SV=2
3.57146	1.18539	A2AL12;Q8BG05	Hnrnpa3	Heterogeneous nuclear ribonucleoprotein A3	>tr|A2AL12|A2AL12_MOUSE Heterogeneous nuclear ribonucleoprotein A3 OS=Mus musculus OX=10090 GN=Hnrnpa3 PE=1 SV=1;>sp|Q8BG05|ROA3_MOUSE Heterogeneous nuclear ribonucleoprotein A3 OS=Mus musculus OX=10090 GN=Hnrnpa3 PE=1 SV=1
2.05993	1.16925	B7ZNL2;Q78ZA7	Nap1l4	Nap1l4 protein;Nucleosome assembly protein 1-like 4	>tr|B7ZNL2|B7ZNL2_MOUSE Nap1l4 protein OS=Mus musculus OX=10090 GN=Nap1l4 PE=1 SV=1;>sp|Q78ZA7|NP1L4_MOUSE Nucleosome assembly protein 1-like 4 OS=Mus musculus OX=10090 GN=Nap1l4 PE=1 SV=1
2.91928	1.16135	Q8VCK5	Klhl20	Kelch-like protein 20	>sp|Q8VCK5|KLH20_MOUSE Kelch-like protein 20 OS=Mus musculus OX=10090 GN=Klhl20 PE=2 SV=2
2.00841	1.15692	Q6QI06;Q6QI06-2	Rictor	Rapamycin-insensitive companion of mTOR;Isoform 2 of Rapamycin-insensitive companion of mTOR	>sp|Q6QI06|RICTR_MOUSE Rapamycin-insensitive companion of mTOR OS=Mus musculus OX=10090 GN=Rictor PE=1 SV=2;>sp|Q6QI06-2|RICTR_MOUSE Isoform 2 of Rapamycin-insensitive companion of mTOR OS=Mus musculus OX=10090 GN=Rictor
1.70643	1.14765	G3UYV7;P62858	Rps28	40S ribosomal protein S28 (Fragment);40S ribosomal protein S28	>tr|G3UYV7|G3UYV7_MOUSE 40S ribosomal protein S28 (Fragment) OS=Mus musculus OX=10090 GN=Rps28 PE=1 SV=1;>sp|P62858|RS28_MOUSE 40S ribosomal protein S28 OS=Mus musculus OX=10090 GN=Rps28 PE=1 SV=1
4.07164	1.14547	P83882	Rpl36a	60S ribosomal protein L36a	>sp|P83882|RL36A_MOUSE 60S ribosomal protein L36a OS=Mus musculus OX=10090 GN=Rpl36a PE=3 SV=2
2.04879	1.1437	O35658;Q8R5L1	C1qbp	Complement component 1 Q subcomponent-binding protein, mitochondrial;Complement component 1 Q subcomponent-binding protein, mitochondrial	>sp|O35658|C1QBP_MOUSE Complement component 1 Q subcomponent-binding protein, mitochondrial OS=Mus musculus OX=10090 GN=C1qbp PE=1 SV=1;>tr|Q8R5L1|Q8R5L1_MOUSE Complement component 1 Q subcomponent-binding protein, mitochondrial OS=Mus musculus OX=10090 GN=C1qbp PE=1 SV=1
1.90843	1.1431	A0A0A6YY47;A0A0A6YY91;E9Q589;E9QB01;P13595;P13595-2;P13595-3	Ncam1	Neural cell adhesion molecule 1;Neural cell adhesion molecule 1 (Fragment);Neural cell adhesion molecule 1;Neural cell adhesion molecule 1;Neural cell adhesion molecule 1;Isoform 2 of Neural cell adhesion molecule 1;Isoform 3 of Neural cell adhesion molecule 1	>tr|A0A0A6YY47|A0A0A6YY47_MOUSE Neural cell adhesion molecule 1 OS=Mus musculus OX=10090 GN=Ncam1 PE=1 SV=1;>tr|A0A0A6YY91|A0A0A6YY91_MOUSE Neural cell adhesion molecule 1 (Fragment) OS=Mus musculus OX=10090 GN=Ncam1 PE=1 SV=1;>tr|E9Q589|E9Q589_MOUSE Neural cell adhesion molecule 1 OS=Mus musculus OX=10090 GN=Ncam1 PE=1 SV=1;>tr|E9QB01|E9QB01_MOUSE Neural cell adhesion molecule 1 OS=Mus musculus …
1.464	1.13952	Q640N2	Arl13b	ADP-ribosylation factor-like protein 13B	>sp|Q640N2|AR13B_MOUSE ADP-ribosylation factor-like protein 13B OS=Mus musculus OX=10090 GN=Arl13b PE=1 SV=2
2.04582	1.13657	Q6WKZ8	Ubr2	E3 ubiquitin-protein ligase UBR2	>sp|Q6WKZ8|UBR2_MOUSE E3 ubiquitin-protein ligase UBR2 OS=Mus musculus OX=10090 GN=Ubr2 PE=1 SV=2
1.81453	1.13463	P10404;P11370	;Fv4	MLV-related proviral Env polyprotein;Retrovirus-related Env polyprotein from Fv-4 locus	>sp|P10404|ENV1_MOUSE MLV-related proviral Env polyprotein OS=Mus musculus OX=10090 PE=1 SV=3;>sp|P11370|ENV2_MOUSE Retrovirus-related Env polyprotein from Fv-4 locus OS=Mus musculus OX=10090 GN=Fv4 PE=1 SV=2
1.90994	1.13103	Q60854	Serpinb6	Serpin B6	>sp|Q60854|SPB6_MOUSE Serpin B6 OS=Mus musculus OX=10090 GN=Serpinb6 PE=1 SV=1
1.73874	1.12473	Q9R0X4	Acot9	Acyl-coenzyme A thioesterase 9, mitochondrial	>sp|Q9R0X4|ACOT9_MOUSE Acyl-coenzyme A thioesterase 9, mitochondrial OS=Mus musculus OX=10090 GN=Acot9 PE=1 SV=1
3.15032	1.12292	O88569	Hnrnpa2b1	Heterogeneous nuclear ribonucleoproteins A2/B1	>sp|O88569|ROA2_MOUSE Heterogeneous nuclear ribonucleoproteins A2/B1 OS=Mus musculus OX=10090 GN=Hnrnpa2b1 PE=1 SV=2
2.68688	1.12247	O88351	Ikbkb	Inhibitor of nuclear factor kappa-B kinase subunit beta	>sp|O88351|IKKB_MOUSE Inhibitor of nuclear factor kappa-B kinase subunit beta OS=Mus musculus OX=10090 GN=Ikbkb PE=1 SV=1
1.98968	1.12165	Q9CZD3	Gars1	Glycine--tRNA ligase	>sp|Q9CZD3|GARS_MOUSE Glycine--tRNA ligase OS=Mus musculus OX=10090 GN=Gars1 PE=1 SV=1
1.46767	1.12118	P62315	Snrpd1	Small nuclear ribonucleoprotein Sm D1	>sp|P62315|SMD1_MOUSE Small nuclear ribonucleoprotein Sm D1 OS=Mus musculus OX=10090 GN=Snrpd1 PE=1 SV=1
1.65979	1.11349	P21956;P21956-2	Mfge8	Lactadherin;Isoform 2 of Lactadherin	>sp|P21956|MFGM_MOUSE Lactadherin OS=Mus musculus OX=10090 GN=Mfge8 PE=1 SV=3;>sp|P21956-2|MFGM_MOUSE Isoform 2 of Lactadherin OS=Mus musculus OX=10090 GN=Mfge8
1.6661	1.11273	Q9D1M4	Eef1e1	Eukaryotic translation elongation factor 1 epsilon-1	>sp|Q9D1M4|MCA3_MOUSE Eukaryotic translation elongation factor 1 epsilon-1 OS=Mus musculus OX=10090 GN=Eef1e1 PE=1 SV=1
1.85329	1.10948	Q3U7R1	Esyt1	Extended synaptotagmin-1	>sp|Q3U7R1|ESYT1_MOUSE Extended synaptotagmin-1 OS=Mus musculus OX=10090 GN=Esyt1 PE=1 SV=2
1.61813	1.10449	A0A0U1RP30;Q8K2F8	Lsm14a	Protein LSM14 homolog A (Fragment);Protein LSM14 homolog A	>tr|A0A0U1RP30|A0A0U1RP30_MOUSE Protein LSM14 homolog A (Fragment) OS=Mus musculus OX=10090 GN=Lsm14a PE=1 SV=1;>sp|Q8K2F8|LS14A_MOUSE Protein LSM14 homolog A OS=Mus musculus OX=10090 GN=Lsm14a PE=1 SV=1
1.72009	1.10034	Q8CI94	Pygb	Glycogen phosphorylase, brain form	>sp|Q8CI94|PYGB_MOUSE Glycogen phosphorylase, brain form OS=Mus musculus OX=10090 GN=Pygb PE=1 SV=3
3.36764	1.09091	Q02053	Uba1	Ubiquitin-like modifier-activating enzyme 1	>sp|Q02053|UBA1_MOUSE Ubiquitin-like modifier-activating enzyme 1 OS=Mus musculus OX=10090 GN=Uba1 PE=1 SV=1
1.70535	1.08504	Q9CR62	Slc25a11	Mitochondrial 2-oxoglutarate/malate carrier protein	>sp|Q9CR62|M2OM_MOUSE Mitochondrial 2-oxoglutarate/malate carrier protein OS=Mus musculus OX=10090 GN=Slc25a11 PE=1 SV=3
2.46691	1.08276	P14115	Rpl27a	60S ribosomal protein L27a	>sp|P14115|RL27A_MOUSE 60S ribosomal protein L27a OS=Mus musculus OX=10090 GN=Rpl27a PE=1 SV=5
2.66695	1.08144	P63017	Hspa8	Heat shock cognate 71 kDa protein	>sp|P63017|HSP7C_MOUSE Heat shock cognate 71 kDa protein OS=Mus musculus OX=10090 GN=Hspa8 PE=1 SV=1
3.18281	1.07546	A2A8V8;A2A8V9;E9PUK6;Q52KI8	Srrm1	Serine/arginine repetitive matrix protein 1	>tr|A2A8V8|A2A8V8_MOUSE Serine/arginine repetitive matrix protein 1 OS=Mus musculus OX=10090 GN=Srrm1 PE=1 SV=1;>tr|A2A8V9|A2A8V9_MOUSE Serine/arginine repetitive matrix protein 1 OS=Mus musculus OX=10090 GN=Srrm1 PE=1 SV=1;>tr|E9PUK6|E9PUK6_MOUSE Serine/arginine repetitive matrix protein 1 OS=Mus musculus OX=10090 GN=Srrm1 PE=1 SV=1;>sp|Q52KI8|SRRM1_MOUSE Serine/arginine repetitive matrix protei…
2.59261	1.07363	P14131	Rps16	40S ribosomal protein S16	>sp|P14131|RS16_MOUSE 40S ribosomal protein S16 OS=Mus musculus OX=10090 GN=Rps16 PE=1 SV=4
2.26709	1.07293	G5E924	Hnrnpl	Heterogeneous nuclear ribonucleoprotein L (Fragment)	>tr|G5E924|G5E924_MOUSE Heterogeneous nuclear ribonucleoprotein L (Fragment) OS=Mus musculus OX=10090 GN=Hnrnpl PE=1 SV=1
2.3017	1.06917	Q3THK7	Gmps	GMP synthase [glutamine-hydrolyzing]	>sp|Q3THK7|GUAA_MOUSE GMP synthase [glutamine-hydrolyzing] OS=Mus musculus OX=10090 GN=Gmps PE=1 SV=2
2.29174	1.06452	Q8VEE4	Rpa1	Replication protein A 70 kDa DNA-binding subunit	>sp|Q8VEE4|RFA1_MOUSE Replication protein A 70 kDa DNA-binding subunit OS=Mus musculus OX=10090 GN=Rpa1 PE=1 SV=1
1.54644	1.05676	Q9CQR2	Rps21	40S ribosomal protein S21	>sp|Q9CQR2|RS21_MOUSE 40S ribosomal protein S21 OS=Mus musculus OX=10090 GN=Rps21 PE=1 SV=1
2.45502	1.0542	Q922J9;Q922J9-4	Far1	Fatty acyl-CoA reductase 1;Isoform 4 of Fatty acyl-CoA reductase 1	>sp|Q922J9|FACR1_MOUSE Fatty acyl-CoA reductase 1 OS=Mus musculus OX=10090 GN=Far1 PE=1 SV=1;>sp|Q922J9-4|FACR1_MOUSE Isoform 4 of Fatty acyl-CoA reductase 1 OS=Mus musculus OX=10090 GN=Far1
1.56021	1.05354	Q9QUR6	Prep	Prolyl endopeptidase	>sp|Q9QUR6|PPCE_MOUSE Prolyl endopeptidase OS=Mus musculus OX=10090 GN=Prep PE=1 SV=1
1.52071	1.04558	Q62383	Supt6h	Transcription elongation factor SPT6	>sp|Q62383|SPT6H_MOUSE Transcription elongation factor SPT6 OS=Mus musculus OX=10090 GN=Supt6h PE=1 SV=2
2.55444	1.04233	P56399;Q3U4W8	Usp5	Ubiquitin carboxyl-terminal hydrolase 5;Ubiquitin carboxyl-terminal hydrolase	>sp|P56399|UBP5_MOUSE Ubiquitin carboxyl-terminal hydrolase 5 OS=Mus musculus OX=10090 GN=Usp5 PE=1 SV=1;>tr|Q3U4W8|Q3U4W8_MOUSE Ubiquitin carboxyl-terminal hydrolase OS=Mus musculus OX=10090 GN=Usp5 PE=1 SV=1
1.70924	1.03203	A2AQE4;P61202;P61202-2	Cops2	COP9 signalosome complex subunit 2;COP9 signalosome complex subunit 2;Isoform 2 of COP9 signalosome complex subunit 2	>tr|A2AQE4|A2AQE4_MOUSE COP9 signalosome complex subunit 2 OS=Mus musculus OX=10090 GN=Cops2 PE=1 SV=1;>sp|P61202|CSN2_MOUSE COP9 signalosome complex subunit 2 OS=Mus musculus OX=10090 GN=Cops2 PE=1 SV=1;>sp|P61202-2|CSN2_MOUSE Isoform 2 of COP9 signalosome complex subunit 2 OS=Mus musculus OX=10090 GN=Cops2
1.53946	1.02686	Q60932;Q60932-2	Vdac1	Voltage-dependent anion-selective channel protein 1;Isoform Mt-VDAC1 of Voltage-dependent anion-selective channel protein 1	>sp|Q60932|VDAC1_MOUSE Voltage-dependent anion-selective channel protein 1 OS=Mus musculus OX=10090 GN=Vdac1 PE=1 SV=3;>sp|Q60932-2|VDAC1_MOUSE Isoform Mt-VDAC1 of Voltage-dependent anion-selective channel protein 1 OS=Mus musculus OX=10090 GN=Vdac1
1.97882	1.01825	Q8R2P8	Kars	Lysine--tRNA ligase	>tr|Q8R2P8|Q8R2P8_MOUSE Lysine--tRNA ligase OS=Mus musculus OX=10090 GN=Kars PE=1 SV=1
3.18211	1.01567	B1AU25;Q9Z0X1	Aifm1	Apoptosis-inducing factor 1, mitochondrial;Apoptosis-inducing factor 1, mitochondrial	>tr|B1AU25|B1AU25_MOUSE Apoptosis-inducing factor 1, mitochondrial OS=Mus musculus OX=10090 GN=Aifm1 PE=1 SV=1;>sp|Q9Z0X1|AIFM1_MOUSE Apoptosis-inducing factor 1, mitochondrial OS=Mus musculus OX=10090 GN=Aifm1 PE=1 SV=1
2.34773	1.01555	Q3V3R1	Mthfd1l	Monofunctional C1-tetrahydrofolate synthase, mitochondrial	>sp|Q3V3R1|C1TM_MOUSE Monofunctional C1-tetrahydrofolate synthase, mitochondrial OS=Mus musculus OX=10090 GN=Mthfd1l PE=1 SV=2
1.99771	1.01296	O88543	Cops3	COP9 signalosome complex subunit 3	>sp|O88543|CSN3_MOUSE COP9 signalosome complex subunit 3 OS=Mus musculus OX=10090 GN=Cops3 PE=1 SV=3
2.93787	1.01046	Q03145	Epha2	Ephrin type-A receptor 2	>sp|Q03145|EPHA2_MOUSE Ephrin type-A receptor 2 OS=Mus musculus OX=10090 GN=Epha2 PE=1 SV=3
2.26875	1.00856	A0A0G2JFY5;A0A0G2JG00;A0A0G2JGW9;Q3TUE1;Q3UUU2;Q91WJ8;Q91WJ8-2	Fubp1	Far upstream element-binding protein 1;Far upstream element-binding protein 1;Far upstream element-binding protein 1;Far upstream element-binding protein 1;Far upstream element-binding protein 1;Far upstream element-binding protein 1;Isoform 2 of Far upstream element-binding protein 1	>tr|A0A0G2JFY5|A0A0G2JFY5_MOUSE Far upstream element-binding protein 1 OS=Mus musculus OX=10090 GN=Fubp1 PE=1 SV=1;>tr|A0A0G2JG00|A0A0G2JG00_MOUSE Far upstream element-binding protein 1 OS=Mus musculus OX=10090 GN=Fubp1 PE=1 SV=1;>tr|A0A0G2JGW9|A0A0G2JGW9_MOUSE Far upstream element-binding protein 1 OS=Mus musculus OX=10090 GN=Fubp1 PE=1 SV=1;>tr|Q3TUE1|Q3TUE1_MOUSE Far upstream element-binding p…
1.80853	1.00801	P05132;P05132-2	Prkaca	cAMP-dependent protein kinase catalytic subunit alpha;Isoform 2 of cAMP-dependent protein kinase catalytic subunit alpha	>sp|P05132|KAPCA_MOUSE cAMP-dependent protein kinase catalytic subunit alpha OS=Mus musculus OX=10090 GN=Prkaca PE=1 SV=3;>sp|P05132-2|KAPCA_MOUSE Isoform 2 of cAMP-dependent protein kinase catalytic subunit alpha OS=Mus musculus OX=10090 GN=Prkaca
1.69165	0.983349	Q99LL5	Pwp1	Periodic tryptophan protein 1 homolog	>sp|Q99LL5|PWP1_MOUSE Periodic tryptophan protein 1 homolog OS=Mus musculus OX=10090 GN=Pwp1 PE=1 SV=1
2.92063	0.976986	P31324	Prkar2b	cAMP-dependent protein kinase type II-beta regulatory subunit	>sp|P31324|KAP3_MOUSE cAMP-dependent protein kinase type II-beta regulatory subunit OS=Mus musculus OX=10090 GN=Prkar2b PE=1 SV=3
1.61664	0.974254	E9PYG9;F6TVP2;Q60710;Q60710-2	Samhd1	Deoxynucleoside triphosphate triphosphohydrolase SAMHD1;Deoxynucleoside triphosphate triphosphohydrolase SAMHD1 (Fragment);Deoxynucleoside triphosphate triphosphohydrolase SAMHD1;Isoform 2 of Deoxynucleoside triphosphate triphosphohydrolase SAMHD1	>tr|E9PYG9|E9PYG9_MOUSE Deoxynucleoside triphosphate triphosphohydrolase SAMHD1 OS=Mus musculus OX=10090 GN=Samhd1 PE=1 SV=1;>tr|F6TVP2|F6TVP2_MOUSE Deoxynucleoside triphosphate triphosphohydrolase SAMHD1 (Fragment) OS=Mus musculus OX=10090 GN=Samhd1 PE=1 SV=1;>sp|Q60710|SAMH1_MOUSE Deoxynucleoside triphosphate triphosphohydrolase SAMHD1 OS=Mus musculus OX=10090 GN=Samhd1 PE=1 SV=3;>sp|Q60710-2|S…
2.43867	0.972383	Q8VHY0	Cspg4	Chondroitin sulfate proteoglycan 4	>sp|Q8VHY0|CSPG4_MOUSE Chondroitin sulfate proteoglycan 4 OS=Mus musculus OX=10090 GN=Cspg4 PE=1 SV=3
1.59358	0.970861	Q6P9L6	Kif15	Kinesin-like protein KIF15	>sp|Q6P9L6|KIF15_MOUSE Kinesin-like protein KIF15 OS=Mus musculus OX=10090 GN=Kif15 PE=1 SV=1
2.48729	0.967642	P67778	Phb	Prohibitin	>sp|P67778|PHB_MOUSE Prohibitin OS=Mus musculus OX=10090 GN=Phb PE=1 SV=1
1.82168	0.966476	A0A1W2P7L7;P59708	Sf3b6	Splicing factor 3B subunit 6 (Fragment);Splicing factor 3B subunit 6	>tr|A0A1W2P7L7|A0A1W2P7L7_MOUSE Splicing factor 3B subunit 6 (Fragment) OS=Mus musculus OX=10090 GN=Sf3b6 PE=1 SV=1;>sp|P59708|SF3B6_MOUSE Splicing factor 3B subunit 6 OS=Mus musculus OX=10090 GN=Sf3b6 PE=1 SV=1
1.91359	0.959233	A0A1L1SUS7;Q8K0D0;Q8K0D0-2	Cdk17	Cyclin-dependent kinase 17 (Fragment);Cyclin-dependent kinase 17;Isoform 2 of Cyclin-dependent kinase 17	>tr|A0A1L1SUS7|A0A1L1SUS7_MOUSE Cyclin-dependent kinase 17 (Fragment) OS=Mus musculus OX=10090 GN=Cdk17 PE=1 SV=1;>sp|Q8K0D0|CDK17_MOUSE Cyclin-dependent kinase 17 OS=Mus musculus OX=10090 GN=Cdk17 PE=1 SV=2;>sp|Q8K0D0-2|CDK17_MOUSE Isoform 2 of Cyclin-dependent kinase 17 OS=Mus musculus OX=10090 GN=Cdk17
1.83864	0.958284	Q8BU30	Iars1	Isoleucine--tRNA ligase, cytoplasmic	>sp|Q8BU30|SYIC_MOUSE Isoleucine--tRNA ligase, cytoplasmic OS=Mus musculus OX=10090 GN=Iars1 PE=1 SV=2
2.33032	0.952601	P48722	Hspa4l	Heat shock 70 kDa protein 4L	>sp|P48722|HS74L_MOUSE Heat shock 70 kDa protein 4L OS=Mus musculus OX=10090 GN=Hspa4l PE=1 SV=2
1.97597	0.946914	Q9JL15	Lgals8	Galectin-8	>sp|Q9JL15|LEG8_MOUSE Galectin-8 OS=Mus musculus OX=10090 GN=Lgals8 PE=1 SV=1
2.16279	0.943374	P31230;Q3UZG4	Aimp1	Aminoacyl tRNA synthase complex-interacting multifunctional protein 1	>sp|P31230|AIMP1_MOUSE Aminoacyl tRNA synthase complex-interacting multifunctional protein 1 OS=Mus musculus OX=10090 GN=Aimp1 PE=1 SV=2;>tr|Q3UZG4|Q3UZG4_MOUSE Aminoacyl tRNA synthase complex-interacting multifunctional protein 1 OS=Mus musculus OX=10090 GN=Aimp1 PE=1 SV=1
2.7557	0.942679	O55143;O55143-2	Atp2a2	Sarcoplasmic/endoplasmic reticulum calcium ATPase 2;Isoform 2 of Sarcoplasmic/endoplasmic reticulum calcium ATPase 2	>sp|O55143|AT2A2_MOUSE Sarcoplasmic/endoplasmic reticulum calcium ATPase 2 OS=Mus musculus OX=10090 GN=Atp2a2 PE=1 SV=2;>sp|O55143-2|AT2A2_MOUSE Isoform 2 of Sarcoplasmic/endoplasmic reticulum calcium ATPase 2 OS=Mus musculus OX=10090 GN=Atp2a2
2.40666	0.93838	Q8BGH2	Samm50	Sorting and assembly machinery component 50 homolog	>sp|Q8BGH2|SAM50_MOUSE Sorting and assembly machinery component 50 homolog OS=Mus musculus OX=10090 GN=Samm50 PE=1 SV=1
1.99633	0.923248	A0A0U1RP13;Q8VDP6	Cdipt	CDP-diacylglycerol--inositol 3-phosphatidyltransferase	>tr|A0A0U1RP13|A0A0U1RP13_MOUSE CDP-diacylglycerol--inositol 3-phosphatidyltransferase OS=Mus musculus OX=10090 GN=Cdipt PE=1 SV=1;>sp|Q8VDP6|CDIPT_MOUSE CDP-diacylglycerol--inositol 3-phosphatidyltransferase OS=Mus musculus OX=10090 GN=Cdipt PE=1 SV=1
1.50675	0.917529	Q9ERK4	Cse1l	Exportin-2	>sp|Q9ERK4|XPO2_MOUSE Exportin-2 OS=Mus musculus OX=10090 GN=Cse1l PE=1 SV=1
1.53343	0.91353	A0A0N4SWG2;D6RE39;E9PVC2;G3X8R7;Q3U133;Q3UZY6;Q8BV16	Zfp746;Zfp956;Zfp282;Zfp212;Znf746;Zfp956;Zfp398	Zinc finger protein 746;Zinc finger protein 956;Zinc finger protein 282;Zinc finger protein 212;Zinc finger protein 746;Zinc finger protein 956;Zinc finger protein 398	>tr|A0A0N4SWG2|A0A0N4SWG2_MOUSE Zinc finger protein 746 OS=Mus musculus OX=10090 GN=Zfp746 PE=1 SV=1;>tr|D6RE39|D6RE39_MOUSE Zinc finger protein 956 OS=Mus musculus OX=10090 GN=Zfp956 PE=4 SV=1;>tr|E9PVC2|E9PVC2_MOUSE Zinc finger protein 282 OS=Mus musculus OX=10090 GN=Zfp282 PE=4 SV=1;>tr|G3X8R7|G3X8R7_MOUSE Zinc finger protein 212 OS=Mus musculus OX=10090 GN=Zfp212 PE=1 SV=1;>sp|Q3U133|ZN746_MO…
2.48241	0.909938	Q9CQF3	Nudt21	Cleavage and polyadenylation specificity factor subunit 5	>sp|Q9CQF3|CPSF5_MOUSE Cleavage and polyadenylation specificity factor subunit 5 OS=Mus musculus OX=10090 GN=Nudt21 PE=1 SV=1
2.07655	0.906174	Q8BMJ2	Lars1	Leucine--tRNA ligase, cytoplasmic	>sp|Q8BMJ2|SYLC_MOUSE Leucine--tRNA ligase, cytoplasmic OS=Mus musculus OX=10090 GN=Lars1 PE=1 SV=2
1.82004	0.902068	Q8BML9	Qars1	Glutamine--tRNA ligase	>sp|Q8BML9|SYQ_MOUSE Glutamine--tRNA ligase OS=Mus musculus OX=10090 GN=Qars1 PE=1 SV=1
2.17598	0.890685	P62835	Rap1a	Ras-related protein Rap-1A	>sp|P62835|RAP1A_MOUSE Ras-related protein Rap-1A OS=Mus musculus OX=10090 GN=Rap1a PE=1 SV=1
2.24	0.886148	Q8R010;Q8R3V2	Aimp2	Aminoacyl tRNA synthase complex-interacting multifunctional protein 2	>sp|Q8R010|AIMP2_MOUSE Aminoacyl tRNA synthase complex-interacting multifunctional protein 2 OS=Mus musculus OX=10090 GN=Aimp2 PE=1 SV=2;>tr|Q8R3V2|Q8R3V2_MOUSE Aminoacyl tRNA synthase complex-interacting multifunctional protein 2 OS=Mus musculus OX=10090 GN=Aimp2 PE=1 SV=1
1.60987	0.883689	P61750	Arf4	ADP-ribosylation factor 4	>sp|P61750|ARF4_MOUSE ADP-ribosylation factor 4 OS=Mus musculus OX=10090 GN=Arf4 PE=1 SV=2
2.65835	0.878362	P62702	Rps4x	40S ribosomal protein S4, X isoform	>sp|P62702|RS4X_MOUSE 40S ribosomal protein S4, X isoform OS=Mus musculus OX=10090 GN=Rps4x PE=1 SV=2
2.8754	0.867255	P35980	Rpl18	60S ribosomal protein L18	>sp|P35980|RL18_MOUSE 60S ribosomal protein L18 OS=Mus musculus OX=10090 GN=Rpl18 PE=1 SV=3
2.17339	0.862294	Q9D819	Ppa1	Inorganic pyrophosphatase	>sp|Q9D819|IPYR_MOUSE Inorganic pyrophosphatase OS=Mus musculus OX=10090 GN=Ppa1 PE=1 SV=1
2.73324	0.861738	Q8VEK3	Hnrnpu	Heterogeneous nuclear ribonucleoprotein U	>sp|Q8VEK3|HNRPU_MOUSE Heterogeneous nuclear ribonucleoprotein U OS=Mus musculus OX=10090 GN=Hnrnpu PE=1 SV=1
2.9777	0.859916	A0A3B2WBL1;Q5XJF6	Rpl10a	Ribosomal protein	>tr|A0A3B2WBL1|A0A3B2WBL1_MOUSE Ribosomal protein OS=Mus musculus OX=10090 GN=Rpl10a PE=1 SV=1;>tr|Q5XJF6|Q5XJF6_MOUSE Ribosomal protein OS=Mus musculus OX=10090 GN=Rpl10a PE=1 SV=1
1.96883	0.856008	Q8BJY1	Psmd5	26S proteasome non-ATPase regulatory subunit 5	>sp|Q8BJY1|PSMD5_MOUSE 26S proteasome non-ATPase regulatory subunit 5 OS=Mus musculus OX=10090 GN=Psmd5 PE=1 SV=4
2.74795	0.854819	E9QB02;Q68FL6	Mars1	Methionine--tRNA ligase, cytoplasmic;Methionine--tRNA ligase, cytoplasmic	>tr|E9QB02|E9QB02_MOUSE Methionine--tRNA ligase, cytoplasmic OS=Mus musculus OX=10090 GN=Mars1 PE=1 SV=1;>sp|Q68FL6|SYMC_MOUSE Methionine--tRNA ligase, cytoplasmic OS=Mus musculus OX=10090 GN=Mars1 PE=1 SV=1
3.065	0.84523	A0A286YCG8;A0A286YCT4;A0A286YDB7;Q9CY50	Ssr1	Signal sequence receptor subunit alpha;Signal sequence receptor subunit alpha;Signal sequence receptor subunit alpha (Fragment);Translocon-associated protein subunit alpha	>tr|A0A286YCG8|A0A286YCG8_MOUSE Signal sequence receptor subunit alpha OS=Mus musculus OX=10090 GN=Ssr1 PE=1 SV=1;>tr|A0A286YCT4|A0A286YCT4_MOUSE Signal sequence receptor subunit alpha OS=Mus musculus OX=10090 GN=Ssr1 PE=1 SV=1;>tr|A0A286YDB7|A0A286YDB7_MOUSE Signal sequence receptor subunit alpha (Fragment) OS=Mus musculus OX=10090 GN=Ssr1 PE=1 SV=1;>sp|Q9CY50|SSRA_MOUSE Translocon-associated pr…
3.47114	0.843154	Q9WV02	Rbmx	RNA-binding motif protein, X chromosome	>sp|Q9WV02|RBMX_MOUSE RNA-binding motif protein, X chromosome OS=Mus musculus OX=10090 GN=Rbmx PE=1 SV=1
1.92054	0.84019	Q9DCD0	Pgd	6-phosphogluconate dehydrogenase, decarboxylating	>sp|Q9DCD0|6PGD_MOUSE 6-phosphogluconate dehydrogenase, decarboxylating OS=Mus musculus OX=10090 GN=Pgd PE=1 SV=3
2.88552	0.82583	Q6ZQ38	Cand1	Cullin-associated NEDD8-dissociated protein 1	>sp|Q6ZQ38|CAND1_MOUSE Cullin-associated NEDD8-dissociated protein 1 OS=Mus musculus OX=10090 GN=Cand1 PE=1 SV=2
1.82131	0.815458	O35129	Phb2	Prohibitin-2	>sp|O35129|PHB2_MOUSE Prohibitin-2 OS=Mus musculus OX=10090 GN=Phb2 PE=1 SV=1
2.56806	0.81237	Q78PY7	Snd1	Staphylococcal nuclease domain-containing protein 1	>sp|Q78PY7|SND1_MOUSE Staphylococcal nuclease domain-containing protein 1 OS=Mus musculus OX=10090 GN=Snd1 PE=1 SV=1
1.80241	0.803732	B2RXQ2;B2RXW8	Ppfia1	Ppfia1 protein	>tr|B2RXQ2|B2RXQ2_MOUSE Ppfia1 protein OS=Mus musculus OX=10090 GN=Ppfia1 PE=1 SV=1;>tr|B2RXW8|B2RXW8_MOUSE Ppfia1 protein OS=Mus musculus OX=10090 GN=Ppfia1 PE=1 SV=1
1.92686	0.801241	P10126	Eef1a1	Elongation factor 1-alpha 1	>sp|P10126|EF1A1_MOUSE Elongation factor 1-alpha 1 OS=Mus musculus OX=10090 GN=Eef1a1 PE=1 SV=3
1.60551	0.786448	Q8K205;Q9D4G5	Pop1	Processing of 1, ribonuclease P/MRP family, (S. cerevisiae);Processing of precursor 1, ribonuclease P/MRP family, (S. cerevisiae)	>tr|Q8K205|Q8K205_MOUSE Processing of 1, ribonuclease P/MRP family, (S. cerevisiae) OS=Mus musculus OX=10090 GN=Pop1 PE=1 SV=1;>tr|Q9D4G5|Q9D4G5_MOUSE Processing of precursor 1, ribonuclease P/MRP family, (S. cerevisiae) OS=Mus musculus OX=10090 GN=Pop1 PE=1 SV=1
3.02412	0.779562	A0A498WGK2;Q8BP47	Nars;NARS1	Asparagine--tRNA ligase;Asparagine--tRNA ligase, cytoplasmic	>tr|A0A498WGK2|A0A498WGK2_MOUSE Asparagine--tRNA ligase OS=Mus musculus OX=10090 GN=Nars PE=1 SV=1;>sp|Q8BP47|SYNC_MOUSE Asparagine--tRNA ligase, cytoplasmic OS=Mus musculus OX=10090 GN=NARS1 PE=1 SV=2
2.06487	0.766009	Q6P5F9	Xpo1	Exportin-1	>sp|Q6P5F9|XPO1_MOUSE Exportin-1 OS=Mus musculus OX=10090 GN=Xpo1 PE=1 SV=1
1.83051	0.757567	P00493	Hprt1	Hypoxanthine-guanine phosphoribosyltransferase	>sp|P00493|HPRT_MOUSE Hypoxanthine-guanine phosphoribosyltransferase OS=Mus musculus OX=10090 GN=Hprt1 PE=1 SV=3
2.04619	0.757404	O88738;O88738-2;O88738-3;S4R1L5;S4R2P8	Birc6	Baculoviral IAP repeat-containing protein 6;Isoform 2 of Baculoviral IAP repeat-containing protein 6;Isoform 3 of Baculoviral IAP repeat-containing protein 6;Baculoviral IAP repeat-containing protein 6;Baculoviral IAP repeat-containing protein 6	>sp|O88738|BIRC6_MOUSE Baculoviral IAP repeat-containing protein 6 OS=Mus musculus OX=10090 GN=Birc6 PE=1 SV=2;>sp|O88738-2|BIRC6_MOUSE Isoform 2 of Baculoviral IAP repeat-containing protein 6 OS=Mus musculus OX=10090 GN=Birc6;>sp|O88738-3|BIRC6_MOUSE Isoform 3 of Baculoviral IAP repeat-containing protein 6 OS=Mus musculus OX=10090 GN=Birc6;>tr|S4R1L5|S4R1L5_MOUSE Baculoviral IAP repeat-containin…
1.77358	0.746622	G3UXY0;G3UXZ5;P97371	Psme1	Proteasome activator complex subunit 1;Proteasome activator complex subunit 1 (Fragment);Proteasome activator complex subunit 1	>tr|G3UXY0|G3UXY0_MOUSE Proteasome activator complex subunit 1 OS=Mus musculus OX=10090 GN=Psme1 PE=1 SV=1;>tr|G3UXZ5|G3UXZ5_MOUSE Proteasome activator complex subunit 1 (Fragment) OS=Mus musculus OX=10090 GN=Psme1 PE=1 SV=1;>sp|P97371|PSME1_MOUSE Proteasome activator complex subunit 1 OS=Mus musculus OX=10090 GN=Psme1 PE=1 SV=2
1.72439	0.745056	O35737;Q8C2Q7	Hnrnph1	Heterogeneous nuclear ribonucleoprotein H	>sp|O35737|HNRH1_MOUSE Heterogeneous nuclear ribonucleoprotein H OS=Mus musculus OX=10090 GN=Hnrnph1 PE=1 SV=3;>tr|Q8C2Q7|Q8C2Q7_MOUSE Heterogeneous nuclear ribonucleoprotein H OS=Mus musculus OX=10090 GN=Hnrnph1 PE=1 SV=1
2.56873	0.74193	G5E902;Q8VEM8	Slc25a3	Phosphate carrier protein, mitochondrial;Phosphate carrier protein, mitochondrial	>tr|G5E902|G5E902_MOUSE Phosphate carrier protein, mitochondrial OS=Mus musculus OX=10090 GN=Slc25a3 PE=1 SV=1;>sp|Q8VEM8|MPCP_MOUSE Phosphate carrier protein, mitochondrial OS=Mus musculus OX=10090 GN=Slc25a3 PE=1 SV=1
1.7254	0.734086	Q8K310	Matr3	Matrin-3	>sp|Q8K310|MATR3_MOUSE Matrin-3 OS=Mus musculus OX=10090 GN=Matr3 PE=1 SV=1
2.2515	0.73366	A0A1D5RM85;P62717	Rpl18a	60S ribosomal protein L18a (Fragment);60S ribosomal protein L18a	>tr|A0A1D5RM85|A0A1D5RM85_MOUSE 60S ribosomal protein L18a (Fragment) OS=Mus musculus OX=10090 GN=Rpl18a PE=1 SV=1;>sp|P62717|RL18A_MOUSE 60S ribosomal protein L18a OS=Mus musculus OX=10090 GN=Rpl18a PE=1 SV=1
2.30705	0.731513	P41105	Rpl28	60S ribosomal protein L28	>sp|P41105|RL28_MOUSE 60S ribosomal protein L28 OS=Mus musculus OX=10090 GN=Rpl28 PE=1 SV=2
2.67008	0.730449	P25444	Rps2	40S ribosomal protein S2	>sp|P25444|RS2_MOUSE 40S ribosomal protein S2 OS=Mus musculus OX=10090 GN=Rps2 PE=1 SV=3
2.0719	0.727018	Q921F2	Tardbp	TAR DNA-binding protein 43	>sp|Q921F2|TADBP_MOUSE TAR DNA-binding protein 43 OS=Mus musculus OX=10090 GN=Tardbp PE=1 SV=1
2.50742	0.720825	P06151	Ldha	L-lactate dehydrogenase A chain	>sp|P06151|LDHA_MOUSE L-lactate dehydrogenase A chain OS=Mus musculus OX=10090 GN=Ldha PE=1 SV=3
1.71188	0.716081	A2AJI0;A2AJI0-2;A2AJI1;A8Y5P4	Map7d1	MAP7 domain-containing protein 1;Isoform 2 of MAP7 domain-containing protein 1;MAP7 domain-containing protein 1;MAP7 domain-containing protein 1	>sp|A2AJI0|MA7D1_MOUSE MAP7 domain-containing protein 1 OS=Mus musculus OX=10090 GN=Map7d1 PE=1 SV=1;>sp|A2AJI0-2|MA7D1_MOUSE Isoform 2 of MAP7 domain-containing protein 1 OS=Mus musculus OX=10090 GN=Map7d1;>tr|A2AJI1|A2AJI1_MOUSE MAP7 domain-containing protein 1 OS=Mus musculus OX=10090 GN=Map7d1 PE=1 SV=1;>tr|A8Y5P4|A8Y5P4_MOUSE MAP7 domain-containing protein 1 OS=Mus musculus OX=10090 GN=Map7d…
2.1801	0.713697	Q8BJS4;Q8BJS4-2;Q8BJS4-3	Sun2	SUN domain-containing protein 2;Isoform 2 of SUN domain-containing protein 2;Isoform 3 of SUN domain-containing protein 2	>sp|Q8BJS4|SUN2_MOUSE SUN domain-containing protein 2 OS=Mus musculus OX=10090 GN=Sun2 PE=1 SV=3;>sp|Q8BJS4-2|SUN2_MOUSE Isoform 2 of SUN domain-containing protein 2 OS=Mus musculus OX=10090 GN=Sun2;>sp|Q8BJS4-3|SUN2_MOUSE Isoform 3 of SUN domain-containing protein 2 OS=Mus musculus OX=10090 GN=Sun2
1.6696	0.71133	Q5XJY5	Arcn1	Coatomer subunit delta	>sp|Q5XJY5|COPD_MOUSE Coatomer subunit delta OS=Mus musculus OX=10090 GN=Arcn1 PE=1 SV=2
1.72586	0.701157	Q6ZWN5	Rps9	40S ribosomal protein S9	>sp|Q6ZWN5|RS9_MOUSE 40S ribosomal protein S9 OS=Mus musculus OX=10090 GN=Rps9 PE=1 SV=3
1.75782	0.698095	P62751	Rpl23a	60S ribosomal protein L23a	>sp|P62751|RL23A_MOUSE 60S ribosomal protein L23a OS=Mus musculus OX=10090 GN=Rpl23a PE=1 SV=1
1.94867	0.692782	P70296	Pebp1	Phosphatidylethanolamine-binding protein 1	>sp|P70296|PEBP1_MOUSE Phosphatidylethanolamine-binding protein 1 OS=Mus musculus OX=10090 GN=Pebp1 PE=1 SV=3
2.406	0.669488	Q6ZWZ7;Q9CPR4	Rpl17	60S ribosomal protein L17	>tr|Q6ZWZ7|Q6ZWZ7_MOUSE 60S ribosomal protein L17 OS=Mus musculus OX=10090 GN=Rpl17 PE=1 SV=1;>sp|Q9CPR4|RL17_MOUSE 60S ribosomal protein L17 OS=Mus musculus OX=10090 GN=Rpl17 PE=1 SV=3
2.41191	0.667513	A0A087WPL5;E9QNN1	Dhx9	DEAH box protein 9	>tr|A0A087WPL5|A0A087WPL5_MOUSE DEAH box protein 9 OS=Mus musculus OX=10090 GN=Dhx9 PE=1 SV=1;>tr|E9QNN1|E9QNN1_MOUSE DEAH box protein 9 OS=Mus musculus OX=10090 GN=Dhx9 PE=1 SV=1
1.81367	0.660938	P43277	H1-3	Histone H1.3	>sp|P43277|H13_MOUSE Histone H1.3 OS=Mus musculus OX=10090 GN=H1-3 PE=1 SV=2
2.22932	0.657788	P07356	Anxa2	Annexin A2	>sp|P07356|ANXA2_MOUSE Annexin A2 OS=Mus musculus OX=10090 GN=Anxa2 PE=1 SV=2
2.48332	0.657546	P62908	Rps3	40S ribosomal protein S3	>sp|P62908|RS3_MOUSE 40S ribosomal protein S3 OS=Mus musculus OX=10090 GN=Rps3 PE=1 SV=1
2.15176	0.656423	P49312;Q5EBP8	Hnrnpa1	Heterogeneous nuclear ribonucleoprotein A1;Helix-destabilizing protein	>sp|P49312|ROA1_MOUSE Heterogeneous nuclear ribonucleoprotein A1 OS=Mus musculus OX=10090 GN=Hnrnpa1 PE=1 SV=2;>tr|Q5EBP8|Q5EBP8_MOUSE Helix-destabilizing protein OS=Mus musculus OX=10090 GN=Hnrnpa1 PE=1 SV=1
3.32194	0.639897	P10107	Anxa1	Annexin A1	>sp|P10107|ANXA1_MOUSE Annexin A1 OS=Mus musculus OX=10090 GN=Anxa1 PE=1 SV=2
3.30291	0.631898	A2AN08;A2AN08-3;A2AN08-5	Ubr4	E3 ubiquitin-protein ligase UBR4;Isoform 3 of E3 ubiquitin-protein ligase UBR4;Isoform 5 of E3 ubiquitin-protein ligase UBR4	>sp|A2AN08|UBR4_MOUSE E3 ubiquitin-protein ligase UBR4 OS=Mus musculus OX=10090 GN=Ubr4 PE=1 SV=1;>sp|A2AN08-3|UBR4_MOUSE Isoform 3 of E3 ubiquitin-protein ligase UBR4 OS=Mus musculus OX=10090 GN=Ubr4;>sp|A2AN08-5|UBR4_MOUSE Isoform 5 of E3 ubiquitin-protein ligase UBR4 OS=Mus musculus OX=10090 GN=Ubr4
2.122	0.629547	P14206	Rpsa	40S ribosomal protein SA	>sp|P14206|RSSA_MOUSE 40S ribosomal protein SA OS=Mus musculus OX=10090 GN=Rpsa PE=1 SV=4
2.49092	0.590926	P70333	Hnrnph2	Heterogeneous nuclear ribonucleoprotein H2	>sp|P70333|HNRH2_MOUSE Heterogeneous nuclear ribonucleoprotein H2 OS=Mus musculus OX=10090 GN=Hnrnph2 PE=1 SV=1
2.19055	0.583919	P47911	Rpl6	60S ribosomal protein L6	>sp|P47911|RL6_MOUSE 60S ribosomal protein L6 OS=Mus musculus OX=10090 GN=Rpl6 PE=1 SV=3
1.93984	0.581615	Q8VIJ6	Sfpq	Splicing factor, proline- and glutamine-rich	>sp|Q8VIJ6|SFPQ_MOUSE Splicing factor, proline- and glutamine-rich OS=Mus musculus OX=10090 GN=Sfpq PE=1 SV=1
3.2878	0.57423	P97351	Rps3a	40S ribosomal protein S3a	>sp|P97351|RS3A_MOUSE 40S ribosomal protein S3a OS=Mus musculus OX=10090 GN=Rps3a PE=1 SV=3
1.92572	0.567395	Q99JI4	Psmd6	26S proteasome non-ATPase regulatory subunit 6	>sp|Q99JI4|PSMD6_MOUSE 26S proteasome non-ATPase regulatory subunit 6 OS=Mus musculus OX=10090 GN=Psmd6 PE=1 SV=1
3.05062	0.553838	A0A1L1SQ51;E9PUM4	Tln2	Talin-2	>tr|A0A1L1SQ51|A0A1L1SQ51_MOUSE Talin-2 OS=Mus musculus OX=10090 GN=Tln2 PE=1 SV=1;>tr|E9PUM4|E9PUM4_MOUSE Talin-2 OS=Mus musculus OX=10090 GN=Tln2 PE=1 SV=1
2.55514	0.521049	P14869	Rplp0	60S acidic ribosomal protein P0	>sp|P14869|RLA0_MOUSE 60S acidic ribosomal protein P0 OS=Mus musculus OX=10090 GN=Rplp0 PE=1 SV=3
2.52166	0.493762	P60335	Pcbp1	Poly(rC)-binding protein 1	>sp|P60335|PCBP1_MOUSE Poly(rC)-binding protein 1 OS=Mus musculus OX=10090 GN=Pcbp1 PE=1 SV=1
2.20537	0.483685	Q9D1G1	Rab1b	Ras-related protein Rab-1B	>sp|Q9D1G1|RAB1B_MOUSE Ras-related protein Rab-1B OS=Mus musculus OX=10090 GN=Rab1b PE=1 SV=1
2.2418	0.470553	Q6ZWV7	Rpl35	60S ribosomal protein L35	>sp|Q6ZWV7|RL35_MOUSE 60S ribosomal protein L35 OS=Mus musculus OX=10090 GN=Rpl35 PE=1 SV=1
2.80362	0.441963	A2AVJ7;Q99PL5	Rrbp1	Ribosome-binding protein 1	>tr|A2AVJ7|A2AVJ7_MOUSE Ribosome-binding protein 1 OS=Mus musculus OX=10090 GN=Rrbp1 PE=1 SV=1;>sp|Q99PL5|RRBP1_MOUSE Ribosome-binding protein 1 OS=Mus musculus OX=10090 GN=Rrbp1 PE=1 SV=2
