# Supplementary material for: The USP12/46 deubiquitinases protect integrins from ESCRT-mediated lysosomal degradation
Source: EMBO Rep. 2024 Nov 6;25(12):5687–718. doi: 10.1038/s44319-024-00300-9 (PMC11624278; doi:10.1038/s44319-024-00300-9)
Supplement: Supplementary file 4 — Source data Fig. 1 [file 44319_2024_300_MOESM4_ESM.zip]

Archive with 35 entries (26 files):
- Figure 1/
- Figure 1/1D/
- Figure 1/1D/fcs files/
- Figure 1/1D/fcs files/240328 s17tko u ko dko_b1 ko.fcs
- Figure 1/1D/fcs files/240328 s17tko u ko dko_dko1.fcs
- Figure 1/1D/fcs files/240328 s17tko u ko dko_dko2.fcs
- Figure 1/1D/fcs files/240328 s17tko u ko dko_u12ko-1.fcs
- Figure 1/1D/fcs files/240328 s17tko u ko dko_u12ko-2.fcs
- Figure 1/1D/fcs files/240328 s17tko u ko dko_u46ko-1.fcs
- Figure 1/1D/fcs files/240328 s17tko u ko dko_u46ko-2.fcs
- Figure 1/1D/fcs files/240328 s17tko u ko dko_wt.fcs
- Figure 1/1D/fcs files/READ ME.txt
- Figure 1/1D/Figure 1D.xlsx
- Figure 1/1E/
- Figure 1/1E/Figure 1E.tif
- Figure 1/1F/
- Figure 1/1F/Figure 1F.xlsx
- Figure 1/1G/
- Figure 1/1G/fcs files/
- Figure 1/1G/fcs files/20210511 usp GFPtag rescue_b1 ko.fcs
- Figure 1/1G/fcs files/20210511 usp GFPtag rescue_dko1 gfp.fcs
- Figure 1/1G/fcs files/20210511 usp GFPtag rescue_dko1 gfpsup12-cs.fcs
- Figure 1/1G/fcs files/20210511 usp GFPtag rescue_dko1 gfpusp12-wt.fcs
- Figure 1/1G/fcs files/20210511 usp GFPtag rescue_dko2 gfp.fcs
- Figure 1/1G/fcs files/20210511 usp GFPtag rescue_dko2 gfpusp12-cs.fcs
- Figure 1/1G/fcs files/20210511 usp GFPtag rescue_dko2 gfpusp12-wt.fcs
- Figure 1/1G/fcs files/20210511 usp GFPtag rescue_wt gfp.fcs
- Figure 1/1G/fcs files/20210511 usp GFPtag rescue_wt gfpusp12-cs.fcs
- Figure 1/1G/fcs files/20210511 usp GFPtag rescue_wt gfpusp12-wt.fcs
- Figure 1/1G/fcs files/READ ME.txt
- Figure 1/1G/Figure 1G.xlsx
- Figure 1/1H/
- Figure 1/1H/Figure 1H.tif
- Figure 1/1I/
- Figure 1/1I/Figure 1I.xlsx
