# Supplementary material for: The USP12/46 deubiquitinases protect integrins from ESCRT-mediated lysosomal degradation
Source: EMBO Rep. 2024 Nov 6;25(12):5687–718. doi: 10.1038/s44319-024-00300-9 (PMC11624278; doi:10.1038/s44319-024-00300-9)
Supplement: Supplementary file 4 — Source data Fig. 1 [file 44319_2024_300_MOESM4_ESM.zip › Figure 1/1D/fcs files/READ ME.txt]

Cells were stained with PE anti-mouse/rat CD29 Antibody (HMbeta1-1, Biolegend, 1:400） 
"240328 s17tko u ko dko_b1 ko" = Itgb1 KO, used as the antibody staining control for Itgb1.
"240328 s17tko u ko dko_dko1" = USP12/46-dKO cl1
"240328 s17tko u ko dko_dko2" = USP12/46-dKO cl2
"240328 s17tko u ko dko_u12ko-1" = USP12-KO cl1
"240328 s17tko u ko dko_u12ko-2" = USP12-KO cl2
"240328 s17tko u ko dko_u46ko-1" = USP46-KO cl1
"240328 s17tko u ko dko_u46ko-2" = USP46-KO cl2
"240328 s17tko u ko dko_wt" = WT
