# Supplementary material for: The USP12/46 deubiquitinases protect integrins from ESCRT-mediated lysosomal degradation
Source: EMBO Rep. 2024 Nov 6;25(12):5687–718. doi: 10.1038/s44319-024-00300-9 (PMC11624278; doi:10.1038/s44319-024-00300-9)
Supplement: Supplementary file 4 — Source data Fig. 1 [file 44319_2024_300_MOESM4_ESM.zip › Figure 1/1D/Figure 1D.xlsx]

## Sheet: Sheet1
	Itgb1 surface level (a.u.)
n	WT	USP12KO cl1	USP12KO cl2	USP46KO cl1	USP46KO cl2	USP12/46-dKO cl1	USP12/46-dKO cl2
1	100	96.4539	100.142	101.844	93.9007	71.3475	65.3901
2	100	100.213	92.4388	107.668	100.959	66.6667	67.6251
3	100	101.451	104.047	105.943	98.8134	66.3876	70.8874
