# Supplementary material for: The USP12/46 deubiquitinases protect integrins from ESCRT-mediated lysosomal degradation
Source: EMBO Rep. 2024 Nov 6;25(12):5687–718. doi: 10.1038/s44319-024-00300-9 (PMC11624278; doi:10.1038/s44319-024-00300-9)
Supplement: Supplementary file 4 — Source data Fig. 1 [file 44319_2024_300_MOESM4_ESM.zip › Figure 1/1F/Figure 1F.xlsx]

## Sheet: Itgb1
	Itgb1 protein level (a.u.)
n	WT	USP12/46-dKO cl1	USP12/46-dKO cl2
1	100	66.2606	43.864
2	100	53.7699	46.447
3	100	52.521	61.5168

## Sheet: Itga5
	Itga5 protein level (a.u.)
n	WT	USP12/46-dKO cl1	USP12/46-dKO cl2
1	100	66.7586	67.3457
2	100	59.7547	56.6671
3	100	51.4375	63.4268
