# Supplementary material for: The USP12/46 deubiquitinases protect integrins from ESCRT-mediated lysosomal degradation
Source: EMBO Rep. 2024 Nov 6;25(12):5687–718. doi: 10.1038/s44319-024-00300-9 (PMC11624278; doi:10.1038/s44319-024-00300-9)
Supplement: Supplementary file 4 — Source data Fig. 1 [file 44319_2024_300_MOESM4_ESM.zip › Figure 1/1G/fcs files/READ ME.txt]

Cells were stained with PE anti-mouse/rat CD29 Antibody (HMbeta1-1, Biolegend, 1:400） 
"20210511 usp GFPtag rescue_b1 ko" = Itgb1 KO,used as the antibody staining control for Itgb1.
“20210511 usp GFPtag rescue_dko1 gfp” = USP12/46-dKO cl1 expressing EGFP
"20210511 usp GFPtag rescue_dko1 gfpsup12-cs" = USP12/46-dKO cl1 expressing EGFP-USP12 C48S
"20210511 usp GFPtag rescue_dko1 gfpusp12-wt" = USP12/46-dKO cl1 expressing EGFP-USP12 WT
"20210511 usp GFPtag rescue_dko2 gfp" = USP12/46-dKO cl2 expressing EGFP
"20210511 usp GFPtag rescue_dko2 gfpusp12-cs" = USP12/46-dKO cl2 expressing EGFP-USP12 C48S
"20210511 usp GFPtag rescue_dko2 gfpusp12-wt" = USP12/46-dKO cl2 expressing EGFP-USP12 WT
"20210511 usp GFPtag rescue_wt gfp" = WT expressing EGFP
"20210511 usp GFPtag rescue_wt gfpusp12-cs" = WT expressing EGFP-USP12 C48S
"20210511 usp GFPtag rescue_wt gfpusp12-wt" = WT expressing EGFP-USP12 WT
