# Supplementary material for: The USP12/46 deubiquitinases protect integrins from ESCRT-mediated lysosomal degradation
Source: EMBO Rep. 2024 Nov 6;25(12):5687–718. doi: 10.1038/s44319-024-00300-9 (PMC11624278; doi:10.1038/s44319-024-00300-9)
Supplement: Supplementary file 4 — Source data Fig. 1 [file 44319_2024_300_MOESM4_ESM.zip › Figure 1/1G/Figure 1G.xlsx]

## Sheet: Sheet1
	Itgb1 surface level (a.u.)
	WT			USP12/46-dKO cl1			USP12/46-dKO cl2
n	EGFP	EGFP-USP12 WT	EGFP-USP12 C48S	EGFP	EGFP-USP12 WT	EGFP-USP12 C48S	EGFP	EGFP-USP12 WT	EGFP-USP12 C48S
1	100	91.6498	86.691	57.3166	86.7721	64.694	68.5313	87.3666	65.302
2	100	93.7778	87.2099	64.4115	85.6625	64.0988	67.8354	95.2922	71.1111
3	100	100.711	90.8962	66.2399	84.1789	66.2399	69.7329	95.5429	71.6611
