# Supplementary material for: The USP12/46 deubiquitinases protect integrins from ESCRT-mediated lysosomal degradation
Source: EMBO Rep. 2024 Nov 6;25(12):5687–718. doi: 10.1038/s44319-024-00300-9 (PMC11624278; doi:10.1038/s44319-024-00300-9)
Supplement: Supplementary file 4 — Source data Fig. 1 [file 44319_2024_300_MOESM4_ESM.zip › Figure 1/1I/Figure 1I.xlsx]

## Sheet: Sheet1
	Itgb1 protein level (a.u.)
	WT			USP12/46-dKO cl1			USP12/46-dKO cl2
n	EGFP	EGFP-USP12 WT	EGFP-USP12 C48S	EGFP	EGFP-USP12 WT	EGFP-USP12 C48S	EGFP	EGFP-USP12 WT	EGFP-USP12 C48S
1	100	108.583	111.303	62.2798	85.2673	43.3673	48.8394	74.0415	36.2959
2	100	95.9281	80.8341	67.0473	102.921	59.9815	65.8145	97.9446	61.3918
3	100	105.702	83.231	44.2701	79.2835	43.1493	39.3163	81.5353	32.9007
