# Supplementary material for: The USP12/46 deubiquitinases protect integrins from ESCRT-mediated lysosomal degradation
Source: EMBO Rep. 2024 Nov 6;25(12):5687–718. doi: 10.1038/s44319-024-00300-9 (PMC11624278; doi:10.1038/s44319-024-00300-9)
Supplement: Supplementary file 5 — Source data Fig. 2 [file 44319_2024_300_MOESM5_ESM.zip]

Archive with 69 entries (58 files):
- Figure 2/
- Figure 2/2A/
- Figure 2/2A/fcs files/
- Figure 2/2A/fcs files/20200904 dKO_b1 ko.fcs
- Figure 2/2A/fcs files/20200904 dKO_wdr20ko cl1.fcs
- Figure 2/2A/fcs files/20200904 dKO_wdr20ko cl2.fcs
- Figure 2/2A/fcs files/20200904 dKO_wdr48ko cl1.fcs
- Figure 2/2A/fcs files/20200904 dKO_wdr48ko cl2.fcs
- Figure 2/2A/fcs files/20200904 dKO_wdrdko cl1.fcs
- Figure 2/2A/fcs files/20200904 dKO_wdrdko cl2.fcs
- Figure 2/2A/fcs files/20200904 dKO_wt.fcs
- Figure 2/2A/fcs files/READ ME.txt
- Figure 2/2A/Figure 2A.xlsx
- Figure 2/2B/
- Figure 2/2B/fcs files/
- Figure 2/2B/fcs files/20201103 wdr dko rescue_dko1 gfp+mscarlet.fcs
- Figure 2/2B/fcs files/20201103 wdr dko rescue_dko1 gfp+wdr20-mscarlet.fcs
- Figure 2/2B/fcs files/20201103 wdr dko rescue_dko1 gfp-wdr48+mscarlet.fcs
- Figure 2/2B/fcs files/20201103 wdr dko rescue_dko1 gfp-wdr48+wdr20-mscarlet.fcs
- Figure 2/2B/fcs files/20201103 wdr dko rescue_dko2 gfp+mscarlet.fcs
- Figure 2/2B/fcs files/20201103 wdr dko rescue_dko2 gfp+wdr20-mscarlet.fcs
- Figure 2/2B/fcs files/20201103 wdr dko rescue_dko2 gfp-wdr48+mscarlet.fcs
- Figure 2/2B/fcs files/20201103 wdr dko rescue_dko2 gfp-wdr48+wdr20-mscarlet.fcs
- Figure 2/2B/fcs files/20201103 wdr dko rescue_Itgb1 ko.fcs
- Figure 2/2B/fcs files/20201103 wdr dko rescue_wt gfp+mscarlet.fcs
- Figure 2/2B/fcs files/20201103 wdr dko rescue_wt gfp+wdr20-mscarlet.fcs
- Figure 2/2B/fcs files/20201103 wdr dko rescue_wt gfp-wdr48+mscarlet.fcs
- Figure 2/2B/fcs files/20201103 wdr dko rescue_wt gfp-wdr48+wdr20-mscarlet.fcs
- Figure 2/2B/fcs files/READ ME.txt
- Figure 2/2B/Figure 2B.xlsx
- Figure 2/2C/
- Figure 2/2C/fcs files/
- Figure 2/2C/fcs files/210919 gu12 mutant rescue_PE_dko1 gfp.fcs
- Figure 2/2C/fcs files/210919 gu12 mutant rescue_PE_dko1 usp12-1xBD.fcs
- Figure 2/2C/fcs files/210919 gu12 mutant rescue_PE_dko1 usp12-2xBD.fcs
- Figure 2/2C/fcs files/210919 gu12 mutant rescue_PE_dko1 usp12-3xBD.fcs
- Figure 2/2C/fcs files/210919 gu12 mutant rescue_PE_dko1 usp12-wt.fcs
- Figure 2/2C/fcs files/210919 gu12 mutant rescue_PE_Itgb1 ko.fcs
- Figure 2/2C/fcs files/210919 gu12 mutant rescue_PE_wt gfp.fcs
- Figure 2/2C/fcs files/READ ME.txt
- Figure 2/2C/Figure 2C.xlsx
- Figure 2/2D/
- Figure 2/2D/fcs files/
- Figure 2/2D/fcs files/20200802 wdr48 mutant_b1 ko.fcs
- Figure 2/2D/fcs files/20200802 wdr48 mutant_ko1 gfp.fcs
- Figure 2/2D/fcs files/20200802 wdr48 mutant_ko1 wdr48-mut.fcs
- Figure 2/2D/fcs files/20200802 wdr48 mutant_ko1 wdr48-WT.fcs
- Figure 2/2D/fcs files/20200802 wdr48 mutant_ko2 gfp.fcs
- Figure 2/2D/fcs files/20200802 wdr48 mutant_ko2 wdr48-MUT.fcs
- Figure 2/2D/fcs files/20200802 wdr48 mutant_ko2 wdr48-WT.fcs
- Figure 2/2D/fcs files/20200802 wdr48 mutant_WT gfp.fcs
- Figure 2/2D/fcs files/20200802 wdr48 mutant_wt wdr48-MUT.fcs
- Figure 2/2D/fcs files/20200802 wdr48 mutant_wt wdr48-WT.fcs
- Figure 2/2D/fcs files/READ ME.txt
- Figure 2/2D/Figure 2D.xlsx
- Figure 2/2E/
- Figure 2/2E/fcs files/
- Figure 2/2E/fcs files/20200802 N20 mutants_b1 ko.fcs
- Figure 2/2E/fcs files/20200802 N20 mutants_ko1 gfp.fcs
- Figure 2/2E/fcs files/20200802 N20 mutants_ko1 wdr20 mut.fcs
- Figure 2/2E/fcs files/20200802 N20 mutants_ko1 wdr20-wt.fcs
- Figure 2/2E/fcs files/20200802 N20 mutants_ko2 gfp.fcs
- Figure 2/2E/fcs files/20200802 N20 mutants_ko2 wdr20 mut.fcs
- Figure 2/2E/fcs files/20200802 N20 mutants_ko2 wdr20 wt.fcs
- Figure 2/2E/fcs files/20200802 N20 mutants_wt gfp.fcs
- Figure 2/2E/fcs files/20200802 N20 mutants_wt wdr20 mut.fcs
- Figure 2/2E/fcs files/20200802 N20 mutants_wt wdr20 wt.fcs
- Figure 2/2E/fcs files/READ ME.txt
- Figure 2/2E/Figure 2E.xlsx
