# Supplementary material for: The USP12/46 deubiquitinases protect integrins from ESCRT-mediated lysosomal degradation
Source: EMBO Rep. 2024 Nov 6;25(12):5687–718. doi: 10.1038/s44319-024-00300-9 (PMC11624278; doi:10.1038/s44319-024-00300-9)
Supplement: Supplementary file 5 — Source data Fig. 2 [file 44319_2024_300_MOESM5_ESM.zip › Figure 2/2A/fcs files/READ ME.txt]

Cells were stained with PE anti-mouse/rat CD29 Antibody (HMbeta1-1, Biolegend, 1:400） 
"20200904 dKO_b1 ko" = Itgb1-KO, used as the antibody staining control for Itgb1.
"20200904 dKO_wdr20ko cl1" = WDR20-KO cl1
"20200904 dKO_wdr20ko cl2" = WDR20-KO cl2
"20200904 dKO_wdr48ko cl1" = WDR48-KO cl1
"20200904 dKO_wdr48ko cl2" = WDR48-KO cl2
"20200904 dKO_wdrdko cl1" = WDR48/20-dKO cl1
"20200904 dKO_wdrdko cl2" = WDR48/20-dKO cl2
"20200904 dKO_wt" = WT
