# Supplementary material for: The USP12/46 deubiquitinases protect integrins from ESCRT-mediated lysosomal degradation
Source: EMBO Rep. 2024 Nov 6;25(12):5687–718. doi: 10.1038/s44319-024-00300-9 (PMC11624278; doi:10.1038/s44319-024-00300-9)
Supplement: Supplementary file 5 — Source data Fig. 2 [file 44319_2024_300_MOESM5_ESM.zip › Figure 2/2A/Figure 2A.xlsx]

## Sheet: Sheet1
	Itgb1 surface level (a.u.)
n	WT	WDR48-KO cl1	WDR48-KO cl2	WDR20-KO cl1	WDR20-KO cl2	WDR48/20-dKO cl1	WDR48/20-dKO cl2
1	100	65.8116	63.4106	92.797	84.6706	59.6963	57.7878
2	100	69.8667	66.1333	82.7259	76.4148	61.8667	63.6741
3	100	78.2609	79.0435	87.971	86.5507	67.7971	63.3623
