# Supplementary material for: The USP12/46 deubiquitinases protect integrins from ESCRT-mediated lysosomal degradation
Source: EMBO Rep. 2024 Nov 6;25(12):5687–718. doi: 10.1038/s44319-024-00300-9 (PMC11624278; doi:10.1038/s44319-024-00300-9)
Supplement: Supplementary file 5 — Source data Fig. 2 [file 44319_2024_300_MOESM5_ESM.zip › Figure 2/2B/fcs files/READ ME.txt]

Cells were stained with APC anti-mouse/rat CD29 Antibody (HMbeta1-1, Biolegend, 1:400） 
"20201103 wdr dko rescue_dko1 gfp+mscarlet" = WDR48/20-dKO cl1 expressing EGFP and mScarlet
"20201103 wdr dko rescue_dko1 gfp+wdr20-mscarlet" = WDR48/20-dKO cl1 expressing EGFP and WDR20-mScarlet
"20201103 wdr dko rescue_dko1 gfp-wdr48+mscarlet" = WDR48/20-dKO cl1 expressing EGFP-WDR48 and mScarlet
"20201103 wdr dko rescue_dko1 gfp-wdr48+wdr20-mscarlet" = WDR48/20-dKO cl1 expressing EGFP-WDR48 and WDR20-mScarlet
"20201103 wdr dko rescue_dko2 gfp+mscarlet" = WDR48/20-dKO cl2 expressing EGFP and mScarlet
"20201103 wdr dko rescue_dko2 gfp+wdr20-mscarlet" = WDR48/20-dKO cl2 expressing EGFP and WDR20-mScarlet
"20201103 wdr dko rescue_dko2 gfp-wdr48+mscarlet" = WDR48/20-dKO cl2 expressing EGFP-WDR48 and mScarlet
"20201103 wdr dko rescue_dko2 gfp-wdr48+wdr20-mscarlet" = WDR48/20-dKO cl2 expressing EGFP-WDR48 and WDR20-mScarlet
"20201103 wdr dko rescue_Itgb1 ko" = Itgb1-KO, used as the antibody staining control for Itgb1
"20201103 wdr dko rescue_wt gfp+mscarlet" = WT expressing EGFP and mScarlet
"20201103 wdr dko rescue_wt gfp+wdr20-mscarlet" = WT expressing EGFP and WDR20-mScarlet
"20201103 wdr dko rescue_wt gfp-wdr48+mscarlet" = WT expressing EGFP-WDR48 and mScarlet
"20201103 wdr dko rescue_wt gfp-wdr48+wdr20-mscarlet" = WT expressing EGFP-WDR48 and WDR20-mScarlet
