# Supplementary material for: The USP12/46 deubiquitinases protect integrins from ESCRT-mediated lysosomal degradation
Source: EMBO Rep. 2024 Nov 6;25(12):5687–718. doi: 10.1038/s44319-024-00300-9 (PMC11624278; doi:10.1038/s44319-024-00300-9)
Supplement: Supplementary file 5 — Source data Fig. 2 [file 44319_2024_300_MOESM5_ESM.zip › Figure 2/2B/Figure 2B.xlsx]

## Sheet: Sheet1
Itgb1 surface level (a.u.)
	WT				WDR48/20-dKO cl1				WDR48/20-dKO cl2
n	EGFP+mSc	EGFP-WD48+mSc	WDR20-mSc+EGFP	EGFP-WDR48+WDR20-mSc	EGFP+mSc	EGFP-WD48+mSc	WDR20-mSc+EGFP	EGFP-WDR48+WDR20-mSc	EGFP+mSc	EGFP-WD48+mSc	WDR20-mSc+EGFP	EGFP-WDR48+WDR20-mSc
1	100	97.0694	107.198	100.771	60.7712	69.563	71.3111	93.6761	50.2828	59.2288	61.2339	82.2622
2	100	99.4614	104.539	102.962	64.8586	77.3226	67.8977	91.8831	55.9723	67.6515	67.1898	78.6151
3	100	99.751	113.46	117.691	70.1827	85.3821	85.9635	108.14	54.9003	63.7043	64.6179	90.3654
