# Supplementary material for: The USP12/46 deubiquitinases protect integrins from ESCRT-mediated lysosomal degradation
Source: EMBO Rep. 2024 Nov 6;25(12):5687–718. doi: 10.1038/s44319-024-00300-9 (PMC11624278; doi:10.1038/s44319-024-00300-9)
Supplement: Supplementary file 5 — Source data Fig. 2 [file 44319_2024_300_MOESM5_ESM.zip › Figure 2/2C/fcs files/READ ME.txt]

Cells were stained with PE anti-mouse/rat CD29 Antibody (HMbeta1-1, Biolegend, 1:400） 
"210919 gu12 mutant rescue_PE_dko1 gfp" = USP12/46-dKO cl1 expressing EGFP
"210919 gu12 mutant rescue_PE_dko1 usp12-1xBD" = USP12/46-dKO cl1 expressing EGFP-USP12 1XMUT
"210919 gu12 mutant rescue_PE_dko1 usp12-2xBD" = USP12/46-dKO cl1 expressing EGFP-USP12 2XMUT
"210919 gu12 mutant rescue_PE_dko1 usp12-3xBD" = USP12/46-dKO cl1 expressing EGFP-USP12 3XMUT
"210919 gu12 mutant rescue_PE_dko1 usp12-wt" = USP12/46-dKO cl1 expressing EGFP-USP12 WT
"210919 gu12 mutant rescue_PE_Itgb1 ko" = Itgb1-KO, used as the antibody staining control for Itgb1
"210919 gu12 mutant rescue_PE_wt gfp" = WT expressing EGFP
