# Supplementary material for: The USP12/46 deubiquitinases protect integrins from ESCRT-mediated lysosomal degradation
Source: EMBO Rep. 2024 Nov 6;25(12):5687–718. doi: 10.1038/s44319-024-00300-9 (PMC11624278; doi:10.1038/s44319-024-00300-9)
Supplement: Supplementary file 5 — Source data Fig. 2 [file 44319_2024_300_MOESM5_ESM.zip › Figure 2/2C/Figure 2C.xlsx]

## Sheet: Sheet1
	Itgb1 surface level (a.u.)
	WT	USP12/46-dKO
n	EGFP	EGFP	EGFP-USP12 WT	EGFP-USP12 1XMUT	EGFP-USP12 2XMUT	EGFP-USP12 3XMUT
1	100	67.1975	96.9456	88.9309	80.342	72.6668
2	100	64.6409	83.9779	71.8232	75.6906	60.221
3	100	63.0952	89.2857	75.5952	76.1905	58.3036
