# Supplementary material for: The USP12/46 deubiquitinases protect integrins from ESCRT-mediated lysosomal degradation
Source: EMBO Rep. 2024 Nov 6;25(12):5687–718. doi: 10.1038/s44319-024-00300-9 (PMC11624278; doi:10.1038/s44319-024-00300-9)
Supplement: Supplementary file 5 — Source data Fig. 2 [file 44319_2024_300_MOESM5_ESM.zip › Figure 2/2D/fcs files/READ ME.txt]

Cells were stained with PE anti-mouse/rat CD29 Antibody (HMbeta1-1, Biolegend, 1:400） 
"20200802 wdr48 mutant_b1 ko" = Itgb1-KO, used as the antibody staining control for Itgb1
"20200802 wdr48 mutant_ko1 gfp" = WDR48-KO cl1 expressing EGFP
"20200802 wdr48 mutant_ko1 wdr48-mut" = WDR48-KO cl1 expressing EGFP-WDR48 MUT
"20200802 wdr48 mutant_ko1 wdr48-WT" = WDR48-KO cl1 expressing EGFP-WDR48 WT
"20200802 wdr48 mutant_ko2 gfp" = WDR48-KO cl2 expressing EGFP
"20200802 wdr48 mutant_ko2 wdr48-MUT" = WDR48-KO cl2 expressing EGFP-WDR48 MUT
"20200802 wdr48 mutant_ko2 wdr48-WT" = WDR48-KO cl2 expressing EGFP-WDR48 WT
"20200802 wdr48 mutant_WT gfp" = WT expressing EGFP
"20200802 wdr48 mutant_wt wdr48-MUT" = WT expressing EGFP-WDR48 MUT
"20200802 wdr48 mutant_wt wdr48-WT" = WT expressing EGFP-WDR48 WT
