# Supplementary material for: The USP12/46 deubiquitinases protect integrins from ESCRT-mediated lysosomal degradation
Source: EMBO Rep. 2024 Nov 6;25(12):5687–718. doi: 10.1038/s44319-024-00300-9 (PMC11624278; doi:10.1038/s44319-024-00300-9)
Supplement: Supplementary file 5 — Source data Fig. 2 [file 44319_2024_300_MOESM5_ESM.zip › Figure 2/2D/Figure 2D.xlsx]

## Sheet: Sheet1
	Itgb1 surface level (a.u.)
	WT			WDR48-KO cl1			WDR48-KO cl2
n	EGFP	EGFP-WDR48 WT	EGFP-WDR48 MUT	EGFP	EGFP-WDR48 WT	EGFP-WDR48 MUT	EGFP	EGFP-WDR48 WT	EGFP-WDR48 MUT
1	100	85.4799	98.9062	74.1045	111.731	84.7143	62.4556	84.0306	69.3738
2	100	104.585	101.23	64.959	88.1404	68.084	63.7039	84.042	61.5266
3	100	84.1158	107.711	74.775	105.473	74.7263	77.9372	105.814	71.71
