# Supplementary material for: The USP12/46 deubiquitinases protect integrins from ESCRT-mediated lysosomal degradation
Source: EMBO Rep. 2024 Nov 6;25(12):5687–718. doi: 10.1038/s44319-024-00300-9 (PMC11624278; doi:10.1038/s44319-024-00300-9)
Supplement: Supplementary file 5 — Source data Fig. 2 [file 44319_2024_300_MOESM5_ESM.zip › Figure 2/2E/Figure 2E.xlsx]

## Sheet: Sheet1
	Itgb1 surface level (a.u.)
	WT			WDR20-KO cl1			WDR20-KO cl2
n	EGFP	WR20 WT-EGFP	WDR20 MUT-EGFP	EGFP	WR20 WT-EGFP	WDR20 MUT-EGFP	EGFP	WR20 WT-EGFP	WDR20 MUT-EGFP
1	100	101.106	84.5846	85.6437	109.273	89.1033	82.7489	101.059	91.7628
2	100	115.549	109.344	79.5055	106.942	100.214	82.7152	100.856	89.0632
3	100	103.345	94.9826	79.3728	98.885	85.7143	84.2509	102.578	86.9686
