# Supplementary material for: The USP12/46 deubiquitinases protect integrins from ESCRT-mediated lysosomal degradation
Source: EMBO Rep. 2024 Nov 6;25(12):5687–718. doi: 10.1038/s44319-024-00300-9 (PMC11624278; doi:10.1038/s44319-024-00300-9)
Supplement: Supplementary file 6 — Source data Fig. 3 [file 44319_2024_300_MOESM6_ESM.zip]

Archive with 38 entries (31 files):
- Figure 3/
- Figure 3/3A/
- Figure 3/3A/fcs files/
- Figure 3/3A/fcs files/240327 s17tko u ko dko_b1 ko.fcs
- Figure 3/3A/fcs files/240327 s17tko u ko dko_dko1.fcs
- Figure 3/3A/fcs files/240327 s17tko u ko dko_dko2.fcs
- Figure 3/3A/fcs files/240327 s17tko u ko dko_s17-2.fcs
- Figure 3/3A/fcs files/240327 s17tko u ko dko_s17.fcs
- Figure 3/3A/fcs files/240327 s17tko u ko dko_tko1.fcs
- Figure 3/3A/fcs files/240327 s17tko u ko dko_tko2.fcs
- Figure 3/3A/fcs files/240327 s17tko u ko dko_wt.fcs
- Figure 3/3A/fcs files/READ ME.txt
- Figure 3/3A/Figure 3A .xlsx
- Figure 3/3B/
- Figure 3/3B/Figure 3B.tif
- Figure 3/3C/
- Figure 3/3C/Figure 3C.xlsx
- Figure 3/3D/
- Figure 3/3D/fcs files/
- Figure 3/3D/fcs files/202120608 snx17 rescue_b1 ko.fcs
- Figure 3/3D/fcs files/202120608 snx17 rescue_dko1+gfp,2f,mscarlet.fcs
- Figure 3/3D/fcs files/202120608 snx17 rescue_dko1+snx17,2f,mscarlet.fcs
- Figure 3/3D/fcs files/202120608 snx17 rescue_dko1+usp12,2f,gfp.fcs
- Figure 3/3D/fcs files/202120608 snx17 rescue_dko1+usp12,2f,snx17.fcs
- Figure 3/3D/fcs files/202120608 snx17 rescue_snx17 ko1 +mscarlet,2f,gfp.fcs
- Figure 3/3D/fcs files/202120608 snx17 rescue_snx17 ko1+ snx17,2f,mscarlet.fcs
- Figure 3/3D/fcs files/202120608 snx17 rescue_snx17 ko1+usp12,2f,gfp.fcs
- Figure 3/3D/fcs files/202120608 snx17 rescue_snx17 ko1+usp12,2f,snx17.fcs
- Figure 3/3D/fcs files/202120608 snx17 rescue_tko1 gfp,2f,mscarlet.fcs
- Figure 3/3D/fcs files/202120608 snx17 rescue_tko1 usp12,2f,gfp.fcs
- Figure 3/3D/fcs files/202120608 snx17 rescue_tko1+snx17,2f,mscarlet.fcs
- Figure 3/3D/fcs files/202120608 snx17 rescue_tko1+usp12,2f,snx17.fcs
- Figure 3/3D/fcs files/202120608 snx17 rescue_wt+mscar,2f,gfp.fcs
- Figure 3/3D/fcs files/202120608 snx17 rescue_wt+snx17,2f,mscarlet.fcs
- Figure 3/3D/fcs files/202120608 snx17 rescue_wt+usp12,2f,gfp.fcs
- Figure 3/3D/fcs files/202120608 snx17 rescue_wt+usp12,2f,snx17.fcs
- Figure 3/3D/fcs files/READ ME.txt
- Figure 3/3D/Figure 3D.xlsx
