# Supplementary material for: The USP12/46 deubiquitinases protect integrins from ESCRT-mediated lysosomal degradation
Source: EMBO Rep. 2024 Nov 6;25(12):5687–718. doi: 10.1038/s44319-024-00300-9 (PMC11624278; doi:10.1038/s44319-024-00300-9)
Supplement: Supplementary file 6 — Source data Fig. 3 [file 44319_2024_300_MOESM6_ESM.zip › Figure 3/3A/fcs files/READ ME.txt]

Cells were stained with PE anti-mouse/rat CD29 Antibody (HMbeta1-1, Biolegend, 1:400） 
"240327 s17tko u ko dko_b1 ko" = Itgb1-KO, used as the antibody staining control for Itgb1.
"240327 s17tko u ko dko_dko1" = USP12/46-dKO cl1
"240327 s17tko u ko dko_dko2" = USP12/46-dKO cl2
"240327 s17tko u ko dko_s17" = SNX17-KO cl1
"240327 s17tko u ko dko_s17-2" = SNX17-KO cl2
"240327 s17tko u ko dko_tko1" = USP12/46/SNX17-tKO cl1
"240327 s17tko u ko dko_tko2" = USP12/46/SNX17-tKO cl2
"240327 s17tko u ko dko_wt" = WT
