# Supplementary material for: The USP12/46 deubiquitinases protect integrins from ESCRT-mediated lysosomal degradation
Source: EMBO Rep. 2024 Nov 6;25(12):5687–718. doi: 10.1038/s44319-024-00300-9 (PMC11624278; doi:10.1038/s44319-024-00300-9)
Supplement: Supplementary file 6 — Source data Fig. 3 [file 44319_2024_300_MOESM6_ESM.zip › Figure 3/3A/Figure 3A .xlsx]

## Sheet: Sheet1
	Itgb1 surface level (a.u.)
n	WT	USP12/46-dKO cl1	USP12/46-dKO cl2	SXN17-KO cl1	SXN17-KO cl2	USP12/46/SNX17-tKO cl1	USP12/46/SNX17-tKO cl2
1	100	66.2818	76.0238	55.6017	52.9497	33.0507	38.6253
2	100	71.6714	65.5807	45.8924	48.017	32.8612	31.728
3	100	71.2679	69.9386	48.5685	46.6258	30.2659	31.1861
