# Supplementary material for: The USP12/46 deubiquitinases protect integrins from ESCRT-mediated lysosomal degradation
Source: EMBO Rep. 2024 Nov 6;25(12):5687–718. doi: 10.1038/s44319-024-00300-9 (PMC11624278; doi:10.1038/s44319-024-00300-9)
Supplement: Supplementary file 6 — Source data Fig. 3 [file 44319_2024_300_MOESM6_ESM.zip › Figure 3/3C/Figure 3C.xlsx]

## Sheet: Sheet1
	Itgb1 protein level (a.u.)
n	WT	USP12/46-dKO cl1	USP12/46-dKO cl2	SXN17-KO cl1	SXN17-KO cl2	USP12/46/SNX17-tKO cl1	USP12/46/SNX17-tKO cl2
1	100	47.5131	54.5971	34.06	30.9896	13.8322	8.43478
2	100	54.0259	51.9878	44.2782	31.9476	21.6591	16.8528
3	100	48.3869	47.0924	30.6115	38.2114	23.6655	24.5619
