# Supplementary material for: The USP12/46 deubiquitinases protect integrins from ESCRT-mediated lysosomal degradation
Source: EMBO Rep. 2024 Nov 6;25(12):5687–718. doi: 10.1038/s44319-024-00300-9 (PMC11624278; doi:10.1038/s44319-024-00300-9)
Supplement: Supplementary file 6 — Source data Fig. 3 [file 44319_2024_300_MOESM6_ESM.zip › Figure 3/3D/fcs files/READ ME.txt]

Cells were stained with APC anti-mouse/rat CD29 Antibody (HMbeta1-1	Biolegend	1:400）
202120608 snx17 rescue_b1 ko = Itgb1 KO	used as the antibody staining control for Itgb1.
202120608 snx17 rescue_dko1+gfp,2f,mscarlet = USP12/46-dKO cl1 expressing EGFP and mScarlet
202120608 snx17 rescue_dko1+snx17,2f,mscarlet = USP12/46-dKO cl1 expressing EGFP-SNX17 and mScarlet-USP12
202120608 snx17 rescue_dko1+usp12,2f,gfp = USP12/46-dKO cl1 expressing EGFP and mScarlet-USP12
202120608 snx17 rescue_dko1+usp12,2f,snx17 = USP12/46-dKO cl1 expressing EGFP-SNX17 and mScarlet-USP12
202120608 snx17 rescue_snx17 ko1 +mscarlet,2f,gfp = SNX17-KO cl1 expressing EGFP and mScarlet
202120608 snx17 rescue_snx17 ko1+ snx17,2f,mscarlet = SNX17-KO cl1 expressing EGFP-SNX17 and mScarlet
202120608 snx17 rescue_snx17 ko1+usp12,2f,gfp = SNX17-KO cl1 expressing EGFP and mScarlet-USP12
202120608 snx17 rescue_snx17 ko1+usp12,2f,snx17 = SNX17-KO cl1 expressing EGFP-SNX17 and mScarlet-USP12
202120608 snx17 rescue_tko1 gfp,2f,mscarlet = USP12/46/SNX17-tKO cl1 expressing EGFP and mScarlet
202120608 snx17 rescue_tko1 usp12,2f,gfp = USP12/46/SNX17-tKO cl1 expressing EGFP and mScarlet-USP12
202120608 snx17 rescue_tko1+snx17,2f,mscarlet = USP12/46/SNX17-tKO cl1 expressing EGFP-SNX17 and mScarlet
202120608 snx17 rescue_tko1+usp12,2f,snx17 = USP12/46/SNX17-tKO cl1 expressing EGFP-SNX17 and mScarlet-USP12
202120608 snx17 rescue_wt+mscar,2f,gfp = WT expressing EGFP and mScarlet
202120608 snx17 rescue_wt+snx17,2f,mscarlet = WT expressing EGFP-SNX17 and mScarlet
202120608 snx17 rescue_wt+usp12,2f,gfp = WT expressing EGFP and mScarlet-USP12
202120608 snx17 rescue_wt+usp12,2f,snx17 = WT expressing EGFP-SNX17 and mScarlet-USP12
