# Supplementary material for: The USP12/46 deubiquitinases protect integrins from ESCRT-mediated lysosomal degradation
Source: EMBO Rep. 2024 Nov 6;25(12):5687–718. doi: 10.1038/s44319-024-00300-9 (PMC11624278; doi:10.1038/s44319-024-00300-9)
Supplement: Supplementary file 6 — Source data Fig. 3 [file 44319_2024_300_MOESM6_ESM.zip › Figure 3/3D/Figure 3D.xlsx]

## Sheet: Sheet1
	Itgb1 surface level (a.u.)
	WT				USP12/46-dKO				SNX17-KO				USP12/46/SNX17-tKO
n	EGFP+mSc	mSc-USP12+EGFP	EGFP-SNX17+mSc	EGFP-SNX17+mSc-USP12	EGFP+mSc	mSc-USP12+EGFP	EGFP-SNX17+mSc	EGFP-SNX17+mSc-USP12	EGFP+mSc	mSc-USP12+EGFP	EGFP-SNX17+mSc	EGFP-SNX17+mSc-USP12	EGFP+mSc	mSc-USP12+EGFP	EGFP-SNX17+mSc	EGFP-SNX17+mSc-USP12
1	100	101.381	101.727	97.2721	62.7417	89.5028	61.7403	87.7417	42.9903	38.8467	70.2693	70.2348	29.2472	35.1865	42.8177	71.8923
2	100	101.145	106.585	98.9366	58.2413	86.2168	61.227	86.3804	42.5358	42.5767	73.5787	80.5726	24.4581	31.9836	40.5726	75.5419
3	100	97.5153	102.515	96.0736	53.773	73.3742	55.5215	74.4479	43.5276	44.3252	74.0798	91.3804	27.638	33.9877	43.7117	70.7362
