# Supplementary material for: The USP12/46 deubiquitinases protect integrins from ESCRT-mediated lysosomal degradation
Source: EMBO Rep. 2024 Nov 6;25(12):5687–718. doi: 10.1038/s44319-024-00300-9 (PMC11624278; doi:10.1038/s44319-024-00300-9)
Supplement: Supplementary file 7 — Source data Fig. 4 [file 44319_2024_300_MOESM7_ESM.zip]

Archive with 67 entries (45 files):
- Figure 4/
- Figure 4/4A/
- Figure 4/4A/Figure 4A.xlsx
- Figure 4/4B/
- Figure 4/4B/Figure 4B.tif
- Figure 4/4C/
- Figure 4/4C/Figure 4C.xlsx
- Figure 4/4D/
- Figure 4/4D/Figure 4D.xlsx
- Figure 4/4E/
- Figure 4/4E/Figure 4E.xlsx
- Figure 4/4F/
- Figure 4/4F/Figure 4F.xlsx
- Figure 4/4G/
- Figure 4/4G/Figure 4G.xlsx
- Figure 4/4H/
- Figure 4/4H/Figure 4H.tif
- Figure 4/4I/
- Figure 4/4I/Figure 4I.xlsx
- Figure 4/4J/
- Figure 4/4J/fcs files/
- Figure 4/4J/fcs files/202210607 b1 bfa rescue_b1 ko.fcs
- Figure 4/4J/fcs files/202210607 b1 bfa rescue_dko1 bfa.fcs
- Figure 4/4J/fcs files/202210607 b1 bfa rescue_dko1 dmso.fcs
- Figure 4/4J/fcs files/202210607 b1 bfa rescue_dko2 bfa.fcs
- Figure 4/4J/fcs files/202210607 b1 bfa rescue_dko2 dmso.fcs
- Figure 4/4J/fcs files/202210607 b1 bfa rescue_s17 ko bfa.fcs
- Figure 4/4J/fcs files/202210607 b1 bfa rescue_s17 ko dmso.fcs
- Figure 4/4J/fcs files/202210607 b1 bfa rescue_wt bfa.fcs
- Figure 4/4J/fcs files/202210607 b1 bfa rescue_wt dmso.fcs
- Figure 4/4J/fcs files/READ ME.txt
- Figure 4/4J/Figure 4J.xlsx
- Figure 4/4K/
- Figure 4/4K/USP1246-dKO BafA1/
- Figure 4/4K/USP1246-dKO BafA1/Itgb1.tif
- Figure 4/4K/USP1246-dKO BafA1/Lamp1.tif
- Figure 4/4K/USP1246-dKO BafA1/Merge.tif
- Figure 4/4K/USP1246-dKO BafA1/Zoom in/
- Figure 4/4K/USP1246-dKO BafA1/Zoom in/Itgb1.png
- Figure 4/4K/USP1246-dKO BafA1/Zoom in/Lamp1.png
- Figure 4/4K/USP1246-dKO BafA1/Zoom in/merge.png
- Figure 4/4K/USP1246-dKO DMSO/
- Figure 4/4K/USP1246-dKO DMSO/Itgb1.tif
- Figure 4/4K/USP1246-dKO DMSO/Lamp1.tif
- Figure 4/4K/USP1246-dKO DMSO/Merge.tif
- Figure 4/4K/USP1246-dKO DMSO/Zoom in/
- Figure 4/4K/USP1246-dKO DMSO/Zoom in/Itgb1.png
- Figure 4/4K/USP1246-dKO DMSO/Zoom in/Lamp1.png
- Figure 4/4K/USP1246-dKO DMSO/Zoom in/merge.png
- Figure 4/4K/WT BafA1/
- Figure 4/4K/WT BafA1/Itgb1.tif
- Figure 4/4K/WT BafA1/Lamp1.tif
- Figure 4/4K/WT BafA1/Merge.tif
- Figure 4/4K/WT BafA1/Zoom in/
- Figure 4/4K/WT BafA1/Zoom in/Itgb1.png
- Figure 4/4K/WT BafA1/Zoom in/Lamp1.png
- Figure 4/4K/WT BafA1/Zoom in/merge.png
- Figure 4/4K/WT DMSO/
- Figure 4/4K/WT DMSO/Itgb1.tif
- Figure 4/4K/WT DMSO/Lamp1.tif
- Figure 4/4K/WT DMSO/Merge.tif
- Figure 4/4K/WT DMSO/ZOOM IN/
- Figure 4/4K/WT DMSO/ZOOM IN/Itgb1.png
- Figure 4/4K/WT DMSO/ZOOM IN/Lamp1.png
- Figure 4/4K/WT DMSO/ZOOM IN/merge.png
- Figure 4/4L/
- Figure 4/4L/Figure 4L.xlsx
