# Supplementary material for: The USP12/46 deubiquitinases protect integrins from ESCRT-mediated lysosomal degradation
Source: EMBO Rep. 2024 Nov 6;25(12):5687–718. doi: 10.1038/s44319-024-00300-9 (PMC11624278; doi:10.1038/s44319-024-00300-9)
Supplement: Supplementary file 7 — Source data Fig. 4 [file 44319_2024_300_MOESM7_ESM.zip › Figure 4/4A/Figure 4A.xlsx]

## Sheet: Sheet1
	relative Itgb1 mRNA level
n	WT	USP12/46 dKO cl1	USP12/46 dKO cl2
1	1	1.06903	1.3901
2	1	1.23558	1.38903
3	1	1.16354	1.53117
