# Supplementary material for: The USP12/46 deubiquitinases protect integrins from ESCRT-mediated lysosomal degradation
Source: EMBO Rep. 2024 Nov 6;25(12):5687–718. doi: 10.1038/s44319-024-00300-9 (PMC11624278; doi:10.1038/s44319-024-00300-9)
Supplement: Supplementary file 7 — Source data Fig. 4 [file 44319_2024_300_MOESM7_ESM.zip › Figure 4/4C/Figure 4C.xlsx]

## Sheet: Sheet1
	Itgb1 protein level (%)
	WT			USP12/46-dKO cl1			USP12/46-dKO cl2
CHX chase （hours)	0	12	24	0	12	24	0	12	24
n
1	100	66.3044	54.3957	100	59.4956	40.6559	100	57.354	32.1895
2	100	77.3765	64.9354	100	45.8989	40.8133	100	54.5409	43.1764
3	100	71.494	69.3317	100	73.4109	52.1312	100	48.7398	44.5382
