# Supplementary material for: The USP12/46 deubiquitinases protect integrins from ESCRT-mediated lysosomal degradation
Source: EMBO Rep. 2024 Nov 6;25(12):5687–718. doi: 10.1038/s44319-024-00300-9 (PMC11624278; doi:10.1038/s44319-024-00300-9)
Supplement: Supplementary file 7 — Source data Fig. 4 [file 44319_2024_300_MOESM7_ESM.zip › Figure 4/4D/Figure 4D.xlsx]

## Sheet: Sheet1
	Itgb1 surface level (%)
	WT			USP12/46-dKO cl1			USP12/46-dKO cl2
Time after biotinylation（hours)	0	12	24	0	12	24	0	12	24
n
1	100	69.1266	48.2836	100	41.6225	26.551	100	45.631	24.6721
2	100	70.9539	50.2393	100	47.9665	31.2957	100	49.3056	26.2108
3	100	72.4984	49.9538	100	49.2774	25.5041	100	49.2333	25.7602
