# Supplementary material for: The USP12/46 deubiquitinases protect integrins from ESCRT-mediated lysosomal degradation
Source: EMBO Rep. 2024 Nov 6;25(12):5687–718. doi: 10.1038/s44319-024-00300-9 (PMC11624278; doi:10.1038/s44319-024-00300-9)
Supplement: Supplementary file 7 — Source data Fig. 4 [file 44319_2024_300_MOESM7_ESM.zip › Figure 4/4E/Figure 4E.xlsx]

## Sheet: Sheet1
	Itgb1 surface level (%)
	WT		USP12/46-dKO
	EGFP		EGFP-USP12 C48S		EGFP-USP12 WT
Time after biotinylation (hours)	0	24	0	24	0	24
n
1	100	49.263	100	27.6224	100	54.7295
2	100	56.0783	100	28.3341	100	49.8613
3	100	36.9887	100	23.4062	100	38.6162
