# Supplementary material for: The USP12/46 deubiquitinases protect integrins from ESCRT-mediated lysosomal degradation
Source: EMBO Rep. 2024 Nov 6;25(12):5687–718. doi: 10.1038/s44319-024-00300-9 (PMC11624278; doi:10.1038/s44319-024-00300-9)
Supplement: Supplementary file 7 — Source data Fig. 4 [file 44319_2024_300_MOESM7_ESM.zip › Figure 4/4F/Figure 4F.xlsx]

## Sheet: Sheet1
	Internalized Itgb1 (%)
	USP12/46-dKO
	EGFP-USP12 C48S				EGFP-USP12 WT
internalization time (minutes)	0	5	10	20	0	5	10	20
n
1	0	14.5359	24.8491	33.3939	0	16.8575	27.1835	34.7605
2	0	26.4361	30.2073	37.3252	0	31.0527	35.3451	37.0879
3	0	17.7505	25.3345	25.0544	0	17.7047	20.2596	29.7611
