# Supplementary material for: The USP12/46 deubiquitinases protect integrins from ESCRT-mediated lysosomal degradation
Source: EMBO Rep. 2024 Nov 6;25(12):5687–718. doi: 10.1038/s44319-024-00300-9 (PMC11624278; doi:10.1038/s44319-024-00300-9)
Supplement: Supplementary file 7 — Source data Fig. 4 [file 44319_2024_300_MOESM7_ESM.zip › Figure 4/4G/Figure 4G.xlsx]

## Sheet: Sheet1
	Recycled Itgb1 (%)
	USP12/46-dKO
	EGFP-USP12 C48S				EGFP-USP12 WT
recycling time (minutes)	0	15	30	60	0	15	30	60
n
1	0	38.695	46.1954	53.7743	0	48.0981	60.784	70.7525
2	0	29.7386	48.1793	53.0346	0	37.9098	54.235	64.8907
3	0	28.4231	44.0385	58.1538	0	38.1622	62.1081	63.5676
