# Supplementary material for: The USP12/46 deubiquitinases protect integrins from ESCRT-mediated lysosomal degradation
Source: EMBO Rep. 2024 Nov 6;25(12):5687–718. doi: 10.1038/s44319-024-00300-9 (PMC11624278; doi:10.1038/s44319-024-00300-9)
Supplement: Supplementary file 7 — Source data Fig. 4 [file 44319_2024_300_MOESM7_ESM.zip › Figure 4/4I/Figure 4I.xlsx]

## Sheet: Sheet1
	Itgb1 protein level (a.u.)
	WT			USP12/46-dKO cl1			USP12/46-dKO cl1
n	DMSO	MG132	BafA1	DMSO	MG132	BafA1	DMSO	MG132	BafA1
1	100	112.823	135.76	50.9433	43.7459	115.8	53.0379	50.9246	117.654
2	100	103.805	126.275	70.9849	61.8643	130.812	75.9162	63.7562	118.987
3	100	137.341	136.303	74.3225	46.1599	118.082	55.3897	46.0885	129.576
