# Supplementary material for: The USP12/46 deubiquitinases protect integrins from ESCRT-mediated lysosomal degradation
Source: EMBO Rep. 2024 Nov 6;25(12):5687–718. doi: 10.1038/s44319-024-00300-9 (PMC11624278; doi:10.1038/s44319-024-00300-9)
Supplement: Supplementary file 7 — Source data Fig. 4 [file 44319_2024_300_MOESM7_ESM.zip › Figure 4/4J/fcs files/READ ME.txt]

Cells were stained with PE anti-mouse/rat CD29 Antibody (HMbeta1-1, Biolegend, 1:400） 
"202210607 b1 bfa rescue_b1 ko" = Itgb1 KO, used as the antibody staining control for Itgb1.
"202210607 b1 bfa rescue_dko1 bfa" = USP12/46 dKO cl1 treated with BafA1
"202210607 b1 bfa rescue_dko1 dmso" = USP12/46 dKO cl1 treated with DMSO
"202210607 b1 bfa rescue_dko2 bfa" = USP12/46 dKO cl2 treated with BafA1
"202210607 b1 bfa rescue_dko2 dmso" = USP12/46 dKO cl2 treated with DMSO
"202210607 b1 bfa rescue_s17 ko bfa" = SNX17 KO cl1 treated with BafA1
"202210607 b1 bfa rescue_s17 ko dmso" = SNX17 KO cl1 treated with DMSO
"202210607 b1 bfa rescue_wt bfa" = WT treated with BafA1
"202210607 b1 bfa rescue_wt dmso" = WT treated with DMSO
