# Supplementary material for: The USP12/46 deubiquitinases protect integrins from ESCRT-mediated lysosomal degradation
Source: EMBO Rep. 2024 Nov 6;25(12):5687–718. doi: 10.1038/s44319-024-00300-9 (PMC11624278; doi:10.1038/s44319-024-00300-9)
Supplement: Supplementary file 7 — Source data Fig. 4 [file 44319_2024_300_MOESM7_ESM.zip › Figure 4/4J/Figure 4J.xlsx]

## Sheet: Sheet1
	Itgb1 surface level (a.u.)
	WT		USP12/46-dKO cl1		USP12/46-dKO cl1		SNX17-KO
n	DMSO	BafA1	DMSO	BafA1	DMSO	BafA1	DMSO	BafA1
1	100	105.331	63.8021	65.4718	66.299	59.2065	43.8879	83.4099
2	100	112.945	68.4557	70.3629	71.1561	59.3418	39.8819	82.8186
3	100	107.887	76.6544	79.0456	77.2208	70.5716	46.467	82.698
