# Supplementary material for: The USP12/46 deubiquitinases protect integrins from ESCRT-mediated lysosomal degradation
Source: EMBO Rep. 2024 Nov 6;25(12):5687–718. doi: 10.1038/s44319-024-00300-9 (PMC11624278; doi:10.1038/s44319-024-00300-9)
Supplement: Supplementary file 7 — Source data Fig. 4 [file 44319_2024_300_MOESM7_ESM.zip › Figure 4/4L/Figure 4L.xlsx]

## Sheet: average
	Correlation coefficient
average	WT		USP12/46-dKO
n	DMSO	BafA1	DMSO	BafA1
1	0.026167	0.1602	0.071444	0.247786
2	0.065733	0.141188	0.107176	0.279133
3	0.0565	0.121917	0.085267	0.22125

## Sheet: total datasets
	Correlation coefficient
	WT		USP12/46-dKO
total cells	DMSO	BafA1	DMSO	BafA1
replicate1
	0.027	-0.032	-0.014	0.328
	0.075	0.105	0.035	0.436
	0.068	0.274	0.13	0.4
	0.11	0.177	-0.07	0.302
	0.086	0.385	0.058	0.365
	0.045	0.054	0.253	0.138
	0.003	0.184	0.035	0.253
	0.028	0.214	0.066	-0.028
	0.147	0.219	-0.008	0.454
	-0.184	0.159	0.065	0.191
	0.015	0.221	-0.024	0.122
	-0.129	0.067	0.209	0.046
	0.085	0.019	0.09	0.149
	-0.054	0.116	0.005	0.313
	0.087	0.241	0.158
	-0.036		0.18
	-0.023		0.052
	0.121		0.066
			0.136
			0.15
			-0.01
replicate2
	0.289	0.178	0.021	0.292
	0.036	0.175	-0.032	0.687
	-0.019	0.197	0.099	0.485
	0.026	0.028	0.223	0.124
	0.076	0.126	0.057	0.185
	0.099	0.121	0.145	0.265
	-0.017	-0.004	0.133	0.447
	0.11	0.108	-0.057	0.102
	0.062	0.117	0.066	0.257
	-0.008	0.118	0.466	0.431
	0.082	0.151	0.15	0.197
	-0.011	0.124	-0.145	0.319
	0.169	0.143	0.137	0.048
	0.098	0.369	0.38	0.179
	-0.006	0.197	0.031	0.169
		0.111	0.071
			0.077
replicate3
	0.068	0.116	0.029	0.302
	0.042	0.223	0.06	0.334
	-0.042	0.106	-0.014	0.19
	0.052	0.204	0.14	0.368
	0.037	0.12	0.146	0.4
	0.248	0.053	0.1	0.268
	0.059	0.123	0.19	0.049
	-0.024	0.032	0.009	0.309
	0.083	0.07	0.048	0.122
	0.077	0.19	0.375	0.317
	-0.077	0.117	0.036	0.207
	0.225	0.109	0.07	0.307
	0.004		0.025	0.131
	0.021		-0.049	-0.108
	0.115		0.114	0.145
	0.016			0.199
