# Supplementary material for: The USP12/46 deubiquitinases protect integrins from ESCRT-mediated lysosomal degradation
Source: EMBO Rep. 2024 Nov 6;25(12):5687–718. doi: 10.1038/s44319-024-00300-9 (PMC11624278; doi:10.1038/s44319-024-00300-9)
Supplement: Supplementary file 8 — Source data Fig. 5 [file 44319_2024_300_MOESM8_ESM.zip]

Archive with 28 entries (16 files):
- Figure 5/
- Figure 5/5A/
- Figure 5/5A/Figure 5A.tif
- Figure 5/5B/
- Figure 5/5B/Figure 5B.xlsx
- Figure 5/5C/
- Figure 5/5C/fcs file/
- Figure 5/5C/fcs file/20220729 B1 A5_day2_b1 ko.fcs
- Figure 5/5C/fcs file/20220729 B1 A5_day2_dko1 ctl.fcs
- Figure 5/5C/fcs file/20220729 B1 A5_day2_dko1 kd.fcs
- Figure 5/5C/fcs file/20220729 B1 A5_day2_WT CTL.fcs
- Figure 5/5C/fcs file/20220729 B1 A5_day2_wt kd.fcs
- Figure 5/5C/fcs file/Read me.txt
- Figure 5/5C/Figure 5B.xlsx
- Figure 5/5D/
- Figure 5/5D/Figure 5D.xlsx
- Figure 5/5E/
- Figure 5/5E/Figure 5E.tif
- Figure 5/5F/
- Figure 5/5F/Figure 5F.xlsx
- Figure 5/5G/
- Figure 5/5G/Figure 5G.tif
- Figure 5/5H/
- Figure 5/5H/Figure 5H.xlsx
- Figure 5/5J/
- Figure 5/5J/Figure 5J.tif
- Figure 5/5K/
- Figure 5/5K/Figure 5K.xlsx
