# Supplementary material for: The USP12/46 deubiquitinases protect integrins from ESCRT-mediated lysosomal degradation
Source: EMBO Rep. 2024 Nov 6;25(12):5687–718. doi: 10.1038/s44319-024-00300-9 (PMC11624278; doi:10.1038/s44319-024-00300-9)
Supplement: Supplementary file 8 — Source data Fig. 5 [file 44319_2024_300_MOESM8_ESM.zip › Figure 5/5C/fcs file/Read me.txt]

Cells were stained with APC anti-mouse/rat CD29 Antibody (HMbeta1-1, Biolegend, 1:400） 
"20220729 B1 A5_day2_b1 ko" = Itgb1 KO, used as the antibody staining control for Itgb1.
"20220729 B1 A5_day2_dko1 ctl" = USP12/46 dKO cl1 with non-targeting control siRNA.
"20220729 B1 A5_day2_dko1 kd" = USP12/46 dKO cl1 with ESCRT-KD.
"20220729 B1 A5_day2_WT CTL" = WT wwith non-targeting control siRNA.
"20220729 B1 A5_day2_wt kd" = WT with ESCRT-KD.
