# Supplementary material for: The USP12/46 deubiquitinases protect integrins from ESCRT-mediated lysosomal degradation
Source: EMBO Rep. 2024 Nov 6;25(12):5687–718. doi: 10.1038/s44319-024-00300-9 (PMC11624278; doi:10.1038/s44319-024-00300-9)
Supplement: Supplementary file 8 — Source data Fig. 5 [file 44319_2024_300_MOESM8_ESM.zip › Figure 5/5D/Figure 5D.xlsx]

## Sheet: Sheet1
	Remaining Itgb1 (%)
	WT				USP12/46-dKO
	CTL		ESCRT-KD		CTL		ESCRT-KD
Time after biotinylation (hours)	0	24	0	24	0	24	0	24
n
1	100	35.2623	100	50.7283	100	25.0141	100	57.6477
2	100	41.8055	100	61.5422	100	18.2743	100	37.76
3	100	43.1619	100	61.7376	100	22.8985	100	49.2223
