# Supplementary material for: The USP12/46 deubiquitinases protect integrins from ESCRT-mediated lysosomal degradation
Source: EMBO Rep. 2024 Nov 6;25(12):5687–718. doi: 10.1038/s44319-024-00300-9 (PMC11624278; doi:10.1038/s44319-024-00300-9)
Supplement: Supplementary file 8 — Source data Fig. 5 [file 44319_2024_300_MOESM8_ESM.zip › Figure 5/5F/Figure 5F.xlsx]

## Sheet: Sheet1
	Ub/Itgb1 density ratio (a.u.)
	WT		USP12/46-dKO
n	CTL	ESCRT-KD	CTL	ESCRT-KD
1	0.206741	1	0.533221	2.14645
2	0.1693	1	0.429157	2.09332
3	0.199917	1	0.452483	1.94553
