# Supplementary material for: The USP12/46 deubiquitinases protect integrins from ESCRT-mediated lysosomal degradation
Source: EMBO Rep. 2024 Nov 6;25(12):5687–718. doi: 10.1038/s44319-024-00300-9 (PMC11624278; doi:10.1038/s44319-024-00300-9)
Supplement: Supplementary file 8 — Source data Fig. 5 [file 44319_2024_300_MOESM8_ESM.zip › Figure 5/5H/Figure 5H.xlsx]

## Sheet: Sheet1
	Itgb1 density ratio (IP/input a.u.)
	WT		USP12/46-dKO
n	CTL	ESCRT-KD	CTL	ESCRT-KD
1	0.110814	1	0.408465	2.67157
2	0.121552	1	0.25437	3.26409
3	0.135053	1	0.464694	2.97244
