# Supplementary material for: The USP12/46 deubiquitinases protect integrins from ESCRT-mediated lysosomal degradation
Source: EMBO Rep. 2024 Nov 6;25(12):5687–718. doi: 10.1038/s44319-024-00300-9 (PMC11624278; doi:10.1038/s44319-024-00300-9)
Supplement: Supplementary file 8 — Source data Fig. 5 [file 44319_2024_300_MOESM8_ESM.zip › Figure 5/5K/Figure 5K.xlsx]

## Sheet: Sheet1
	HA/Itgb1 density ratio (a.u.)
	WT				USP12/46-dKO
HA-Ub	WT	WT	K48R	K63R	WT	WT	K48R	K63R
ESCRT-KD	-	+	+	+	-	+	+	+
n
1	0.35467	1	0.995913	0.370762	0.486409	3.04527	2.85878	0.449036
2	0.306405	1	1.0095	0.193299	0.520454	3.18505	2.966	0.789791
3	0.30237	1	1.26852	0.278379	0.458769	2.79226	2.59429	0.551167
