# Supplementary material for: The USP12/46 deubiquitinases protect integrins from ESCRT-mediated lysosomal degradation
Source: EMBO Rep. 2024 Nov 6;25(12):5687–718. doi: 10.1038/s44319-024-00300-9 (PMC11624278; doi:10.1038/s44319-024-00300-9)
Supplement: Supplementary file 9 — Source data Fig. 6 [file 44319_2024_300_MOESM9_ESM.zip]

Archive with 67 entries (45 files):
- Figure 6/
- Figure 6/6A/
- Figure 6/6A/Figure 6A.tif
- Figure 6/6B/
- Figure 6/6B/Figure 6B.xlsx
- Figure 6/6C/
- Figure 6/6C/Figure 6C.tif
- Figure 6/6D/
- Figure 6/6D/CTL/
- Figure 6/6D/CTL/EGFP-USP12.tif
- Figure 6/6D/CTL/Itgb1.tif
- Figure 6/6D/CTL/Merge.tif
- Figure 6/6D/CTL/Ub.tif
- Figure 6/6D/CTL/Zoom in/
- Figure 6/6D/CTL/Zoom in/EGFP-USP12.tif
- Figure 6/6D/CTL/Zoom in/Itgb1.tif
- Figure 6/6D/CTL/Zoom in/Merge.tif
- Figure 6/6D/CTL/Zoom in/Ub.tif
- Figure 6/6D/ESCRT-KD/
- Figure 6/6D/ESCRT-KD/EGFP-USP12.tif
- Figure 6/6D/ESCRT-KD/Itgb1.tif
- Figure 6/6D/ESCRT-KD/Merge.tif
- Figure 6/6D/ESCRT-KD/Ub.tif
- Figure 6/6D/ESCRT-KD/Zoom in/
- Figure 6/6D/ESCRT-KD/Zoom in/EGFP-USP12.tif
- Figure 6/6D/ESCRT-KD/Zoom in/Itgb1.tif
- Figure 6/6D/ESCRT-KD/Zoom in/Merge.tif
- Figure 6/6D/ESCRT-KD/Zoom in/Ub.tif
- Figure 6/6D/line profiles/
- Figure 6/6D/line profiles/CTL.xlsx
- Figure 6/6D/line profiles/ESCRT KD.xlsx
- Figure 6/6E/
- Figure 6/6E/Figure 6E.xlsx
- Figure 6/6F/
- Figure 6/6F/Figure 6F.xlsx
- Figure 6/6G/
- Figure 6/6G/Figrue 6G.xlsx
- Figure 6/6H/
- Figure 6/6H/CTL/
- Figure 6/6H/CTL/EEA1.tif
- Figure 6/6H/CTL/EGFP-USP12.tif
- Figure 6/6H/CTL/Itgb1.tif
- Figure 6/6H/CTL/Merge.tif
- Figure 6/6H/CTL/Zoom in/
- Figure 6/6H/CTL/Zoom in/EEA1.tif
- Figure 6/6H/CTL/Zoom in/EGFP-USP12.tif
- Figure 6/6H/CTL/Zoom in/Itgb1.tif
- Figure 6/6H/CTL/Zoom in/Merge.tif
- Figure 6/6H/ESCRT-KD/
- Figure 6/6H/ESCRT-KD/EEA1.tif
- Figure 6/6H/ESCRT-KD/EGFP-USP12.tif
- Figure 6/6H/ESCRT-KD/Itgb1.tif
- Figure 6/6H/ESCRT-KD/Merge.tif
- Figure 6/6H/ESCRT-KD/Zoom in/
- Figure 6/6H/ESCRT-KD/Zoom in/EEA1.tif
- Figure 6/6H/ESCRT-KD/Zoom in/EGFP-USP12.tif
- Figure 6/6H/ESCRT-KD/Zoom in/Itgb1.tif
- Figure 6/6H/ESCRT-KD/Zoom in/Merge.tif
- Figure 6/6H/Line profiles/
- Figure 6/6H/Line profiles/CTL.xlsx
- Figure 6/6H/Line profiles/ESCRT-KD.xlsx
- Figure 6/6I/
- Figure 6/6I/Figure 6I.xlsx
- Figure 6/6J/
- Figure 6/6J/Figure 6J.xlsx
- Figure 6/6K/
- Figure 6/6K/Figure 6K.xlsx
