# Supplementary material for: The USP12/46 deubiquitinases protect integrins from ESCRT-mediated lysosomal degradation
Source: EMBO Rep. 2024 Nov 6;25(12):5687–718. doi: 10.1038/s44319-024-00300-9 (PMC11624278; doi:10.1038/s44319-024-00300-9)
Supplement: Supplementary file 9 — Source data Fig. 6 [file 44319_2024_300_MOESM9_ESM.zip › Figure 6/6B/Figure 6B.xlsx]

## Sheet: Sheet1
	Ub/Itgb1 density ratio (a.u.)
	CTL					ESCRT KD
n	BSA	USP12 WT	USP12 C48S	UCHL5	USP7	BSA	USP12 WT	USP12 C48S	UCHL5	USP7
1	0.063028	0.062698	0.069316	0.043605	0.058227	1	0.343884	1.02251	1.12213	0.81344
2	0.06122	0.058137	0.112497	0.057424	0.053643	1	0.259952	1.15478	0.866056	1.2427
3	0.12863	0.115543	0.092115	0.103323	0.126849	1	0.468519	1.15867	1.03918	1.0755
