# Supplementary material for: The USP12/46 deubiquitinases protect integrins from ESCRT-mediated lysosomal degradation
Source: EMBO Rep. 2024 Nov 6;25(12):5687–718. doi: 10.1038/s44319-024-00300-9 (PMC11624278; doi:10.1038/s44319-024-00300-9)
Supplement: Supplementary file 9 — Source data Fig. 6 [file 44319_2024_300_MOESM9_ESM.zip › Figure 6/6D/line profiles/CTL.xlsx]

## Sheet: Sheet1
Distance (μm)	EGFP-USP12	Itgb1	Ub
0.021399	0.226716	0.206366	0.604038
0.042798	0.126042	0.146921	0.519779
0.064198	0.093166	0.086552	0.455477
0.085597	0.14947	0.053265	0.428051
0.106996	0.275141	0.063741	0.441994
0.128395	0.407229	0.113008	0.492241
0.149794	0.500308	0.178745	0.551639
0.171193	0.554778	0.231265	0.603618
0.192593	0.587963	0.247231	0.642526
0.213992	0.629646	0.224195	0.662225
0.235391	0.665758	0.179451	0.66911
0.25679	0.670041	0.137593	0.673567
0.278189	0.647918	0.113427	0.688403
0.299588	0.627704	0.111987	0.71705
0.320988	0.627298	0.125249	0.755717
0.342387	0.637	0.141045	0.797011
0.363786	0.620604	0.153458	0.833406
0.385185	0.57079	0.159014	0.853534
0.406584	0.500167	0.155571	0.857091
0.427984	0.443594	0.143772	0.848603
0.449383	0.423344	0.128497	0.82808
0.470782	0.439721	0.114207	0.799124
0.492181	0.469243	0.10488	0.760631
0.51358	0.47821	0.101264	0.711606
0.534979	0.465108	0.097688	0.666328
0.556379	0.468417	0.092477	0.638798
0.577778	0.526871	0.086855	0.633922
0.599177	0.624433	0.079582	0.638444
0.620576	0.692051	0.06833	0.630801
0.641975	0.680212	0.050929	0.587737
0.663374	0.604629	0.032577	0.497619
0.684774	0.544419	0.024601	0.374928
0.706173	0.539288	0.036142	0.242828
0.727572	0.545296	0.066127	0.125727
0.748971	0.480274	0.099825	0.039355
0.77037	0.348794	0.122113	0
0.79177	0.239191	0.131785	0.011514
0.813169	0.225626	0.141304	0.067593
0.834568	0.326549	0.16533	0.152207
0.855967	0.506129	0.20689	0.228731
0.877366	0.714743	0.257412	0.269456
0.898765	0.899522	0.306831	0.265757
0.920165	1	0.358964	0.242977
0.941564	0.978312	0.431347	0.238862
0.962963	0.848505	0.533573	0.276951
0.984362	0.669249	0.653375	0.349248
1.00576	0.515004	0.765558	0.429184
1.02716	0.382171	0.846649	0.487595
1.04856	0.254356	0.887359	0.51687
1.06996	0.154971	0.897778	0.529339
1.09136	0.122411	0.908027	0.548608
1.11276	0.158175	0.932475	0.579284
1.13416	0.223438	0.969273	0.614583
1.15556	0.283488	1	0.645552
1.17695	0.338551	0.996295	0.671814
1.19835	0.428163	0.940621	0.703395
1.21975	0.557083	0.834884	0.751657
1.24115	0.681336	0.698807	0.808429
1.26255	0.754385	0.554346	0.857366
1.28395	0.745348	0.419414	0.88037
1.30535	0.651959	0.299977	0.867054
1.32675	0.506404	0.195464	0.814174
1.34815	0.369028	0.107784	0.727575
1.36955	0.284087	0.046983	0.609392
1.39095	0.266556	0.025657	0.465597
1.41235	0.266974	0.036186	0.323942
1.43375	0.246599	0.059778	0.21204
1.45514	0.208835	0.071881	0.152078
1.47654	0.170232	0.059356	0.157535
1.49794	0.129336	0.029559	0.196841
1.51934	0.069847	0.00314	0.233498
1.54074	0.028307	0	0.250797
1.56214	0.048511	0.021299	0.253481
1.58354	0.164917	0.055663	0.270669
1.60494	0.336486	0.088215	0.334139
1.62634	0.473072	0.107194	0.456285
1.64774	0.551921	0.109723	0.595745
1.66914	0.614956	0.100143	0.713504
1.69053	0.690599	0.086528	0.786381
1.71193	0.753924	0.078003	0.798785
1.73333	0.735973	0.081066	0.782836
1.75473	0.606876	0.091919	0.766395
1.77613	0.411408	0.097549	0.761277
1.79753	0.217045	0.086788	0.754403
1.81893	0.073783	0.060793	0.744397
1.84033	0	0.037053	0.725317
1.86173	0.011758	0.0366	0.697422
1.88313	0.094786	0.064286	0.669071
1.90453	0.232343	0.103324	0.638726
1.92593	0.385013	0.125395	0.593439
1.94732	0.49268	0.11522	0.527951
1.96872	0.528534	0.083859	0.444239
1.99012	0.487319	0.055923	0.361459
2.01152	0.393718	0.052298	0.307143
2.03292	0.286504	0.068344	0.307111
2.05432	0.193156	0.083878	0.356634
2.07572	0.119887	0.083788	0.441347
2.09712	0.060175	0.066138	0.545828
2.11852	0.046677	0.048237	0.654806
2.13992	0.105445	0.045443	0.761604
2.16132	0.246049	0.060388	0.863423
2.18272	0.426203	0.088345	0.945686
2.20411	0.585462	0.121628	0.993285
2.22551	0.677615	0.155226	1
2.24691	0.689563	0.185951	0.9708
2.26831	0.6502	0.208869	0.922293
2.28971	0.581476	0.21328	0.87192
2.31111	0.506008	0.192056	0.821056
2.33251	0.441639	0.147942	0.76252
2.35391	0.408595	0.096195	0.694049
2.37531	0.416722	0.054479	0.626145
2.39671	0.4637	0.035361	0.581307
2.41811	0.53059	0.040915	0.571699
2.43951	0.576799	0.058555	0.593372
2.4609	0.566622	0.076958	0.612435
2.48231	0.486317	0.092593	0.595243
2.5037	0.365593	0.112962	0.534056
