# Supplementary material for: The USP12/46 deubiquitinases protect integrins from ESCRT-mediated lysosomal degradation
Source: EMBO Rep. 2024 Nov 6;25(12):5687–718. doi: 10.1038/s44319-024-00300-9 (PMC11624278; doi:10.1038/s44319-024-00300-9)
Supplement: Supplementary file 9 — Source data Fig. 6 [file 44319_2024_300_MOESM9_ESM.zip › Figure 6/6D/line profiles/ESCRT KD.xlsx]

## Sheet: Sheet1
Distance （μm）	EGFP-USP12	Itgb1	Ub
0.021399	0.000894127	0.224558	0.0653726
0.042798	0.00808144	0.204942	0.0627533
0.064198	0.0896808	0.177375	0.0544601
0.085597	0.209232	0.137314	0.0437057
0.106996	0.277975	0.092748	0.0333391
0.128395	0.244543	0.05911	0.0256624
0.149794	0.153058	0.046465	0.0203628
0.171193	0.0941157	0.054111	0.0160631
0.192593	0.103633	0.071553	0.0130206
0.213992	0.142914	0.085021	0.0119536
0.235391	0.163495	0.097217	0.0143424
0.25679	0.157237	0.11998	0.0196864
0.278189	0.156095	0.153771	0.0277119
0.299588	0.163284	0.191726	0.0376146
0.320988	0.153462	0.211444	0.0488561
0.342387	0.112747	0.192571	0.0606794
0.363786	0.0667129	0.138339	0.0713232
0.385185	0.0500379	0.069952	0.0788324
0.406584	0.0636546	0.018371	0.0813141
0.427984	0.0928676	0	0.0789708
0.449383	0.116084	0.017189	0.0721386
0.470782	0.106507	0.046346	0.0615405
0.492181	0.0549764	0.070481	0.0477415
0.51358	0	0.087453	0.0310823
0.534979	0.000716764	0.095795	0.0145389
0.556379	0.0972891	0.113222	0.002712
0.577778	0.218008	0.142965	0
0.599177	0.262365	0.183388	0.0107178
0.620576	0.207526	0.230908	0.0348865
0.641975	0.133817	0.283582	0.0707301
0.663374	0.119945	0.344243	0.116177
0.684774	0.177283	0.405694	0.168705
0.706173	0.262622	0.459546	0.2279
0.727572	0.352345	0.499819	0.293021
0.748971	0.465538	0.535682	0.364404
0.77037	0.604077	0.59196	0.440302
0.79177	0.734153	0.685155	0.519776
0.813169	0.830109	0.811379	0.601249
0.834568	0.904592	0.93399	0.683328
0.855967	0.964214	1	0.765593
0.877366	1	0.998432	0.845691
0.898765	0.974624	0.933701	0.917529
0.920165	0.911496	0.853735	0.971571
0.941564	0.839511	0.790027	1
0.962963	0.756621	0.750482	0.997379
0.984362	0.645888	0.723336	0.970119
1.00576	0.516025	0.691675	0.928213
1.02716	0.437639	0.649997	0.882066
1.04856	0.447757	0.61097	0.83712
1.06996	0.512203	0.581863	0.793129
1.09136	0.541405	0.562161	0.746728
1.11276	0.510009	0.546233	0.69863
1.13416	0.470996	0.518451	0.651993
1.15556	0.474397	0.485691	0.612256
1.17695	0.503387	0.45002	0.580574
1.19835	0.505082	0.420987	0.553798
1.21975	0.468317	0.407875	0.529393
1.24115	0.425764	0.409527	0.504322
1.26255	0.398272	0.42007	0.479753
1.28395	0.352403	0.436613	0.45982
1.30535	0.263002	0.44109	0.445642
1.32675	0.176242	0.438134	0.439914
1.34815	0.159846	0.433867	0.443124
1.36955	0.231372	0.441292	0.460891
1.39095	0.353225	0.482292	0.497549
1.41235	0.438247	0.553713	0.556066
1.43375	0.501229	0.650365	0.635525
1.45514	0.596301	0.750479	0.725139
1.47654	0.744119	0.833937	0.812778
1.49794	0.889469	0.886	0.886395
1.51934	0.930188	0.893416	0.935694
1.54074	0.868146	0.857565	0.956683
1.56214	0.792088	0.792589	0.950979
1.58354	0.786841	0.716808	0.920315
1.60494	0.826494	0.648661	0.870266
1.62634	0.818542	0.594396	0.805203
1.64774	0.715306	0.545615	0.733175
1.66914	0.561603	0.49408	0.658523
1.69053	0.451144	0.439088	0.585747
1.71193	0.393708	0.388535	0.515384
1.73333	0.356141	0.349535	0.446677
1.75473	0.305326	0.320641	0.380092
1.77613	0.271113	0.282565	0.316886
1.79753	0.28394	0.2314	0.260213
1.81893	0.325608	0.171388	0.210141
1.84033	0.36252	0.117627	0.167483
1.86173	0.373828	0.08475	0.132119
1.88313	0.362146	0.07757	0.105017
1.90453	0.344893	0.092935	0.0892731
1.92593	0.327093	0.127922	0.0872826
1.94732	0.30899	0.180923	0.0988132
1.96872	0.290411	0.245281	0.120623
1.99012	0.275741	0.304265	0.14696
2.01152	0.273174	0.334753	0.172166
2.03292	0.297811	0.321457	0.19197
2.05432	0.348456	0.270962	0.204896
2.07572	0.427278	0.204674	0.211381
2.09712	0.503649	0.149444	0.213072
2.11852	0.540748	0.123541	0.212067
2.13992	0.500369	0.130763	0.209797
2.16132	0.397839	0.152811	0.206972
2.18272	0.282684	0.168887	0.203582
2.20411	0.233084	0.163827	0.199408
2.22551	0.275926	0.140241	0.194786
2.24691	0.361209	0.112303	0.189625
2.26831	0.395018	0.108573	0.183788
2.28971	0.348401	0.139361	0.177443
2.31111	0.253494	0.203254	0.171796
2.33251	0.191182	0.278378	0.168881
2.35391	0.174652	0.333981	0.170048
2.37531	0.179753	0.352546	0.174278
2.39671	0.194535	0.332997	0.178927
2.41811	0.21496	0.285551	0.180913
2.43951	0.253755	0.23443	0.179416
2.4609	0.282304	0.190803	0.176679
2.48231	0.291718	0.164064	0.175035
2.5037	0.292285	0.155547	0.175655
