# Supplementary material for: The USP12/46 deubiquitinases protect integrins from ESCRT-mediated lysosomal degradation
Source: EMBO Rep. 2024 Nov 6;25(12):5687–718. doi: 10.1038/s44319-024-00300-9 (PMC11624278; doi:10.1038/s44319-024-00300-9)
Supplement: Supplementary file 9 — Source data Fig. 6 [file 44319_2024_300_MOESM9_ESM.zip › Figure 6/6F/Figure 6F.xlsx]

## Sheet: average
average	Correlation coefficient
n	CTL	ESCRT-KD
1	0.029583	0.619417
2	0.137778	0.536167
3	0.171833	0.666

## Sheet: total datasets
	Correlation coefficient
total cells	CTL	ESCRT-KD
replicate1
	-0.135	0.68
	0.033	0.752
	0.147	0.494
	-0.055	0.521
	-0.112	0.54
	0.126	0.592
	0.124	0.723
	0.038	0.597
	0.065	0.685
	0.108	0.499
	0.098	0.646
	-0.082	0.704
replicate2
	0.451	0.53
	0.34	0.457
	0.081	0.677
	0.018	0.439
	-0.057	0.463
	0.226	0.654
	-0.007	0.268
	-0.036	0.511
	-0.063	0.65
	-0.073	0.656
	0.509	0.742
	0.475	0.759
	0.083	0.512
	0.245	0.703
	0.096	0.098
	0.029	0.294
	0.124	0.626
	0.039	0.612
replicate3
	0.06	0.729
	0.047	0.678
	0.38	0.59
	0.122	0.707
	0.15	0.747
	0.167	0.623
	0.207	0.66
	0.154	0.635
	0.144	0.678
	0.273	0.639
	0.118	0.716
	0.24	0.59
