# Supplementary material for: The USP12/46 deubiquitinases protect integrins from ESCRT-mediated lysosomal degradation
Source: EMBO Rep. 2024 Nov 6;25(12):5687–718. doi: 10.1038/s44319-024-00300-9 (PMC11624278; doi:10.1038/s44319-024-00300-9)
Supplement: Supplementary file 9 — Source data Fig. 6 [file 44319_2024_300_MOESM9_ESM.zip › Figure 6/6H/Line profiles/CTL.xlsx]

## Sheet: Sheet1
Distance (μm)	EGFP-USP12	Itgb1	EEA1
0.021399	0.638519	0.062285	0.450912
0.042798	0.696783	0.047289	0.467099
0.064198	0.768235	0.03694	0.506453
0.085597	0.855157	0.030862	0.555752
0.106996	0.936163	0.029345	0.598596
0.128395	0.993237	0.032336	0.616986
0.149794	1	0.039405	0.598941
0.171193	0.947186	0.053013	0.560834
0.192593	0.84644	0.072256	0.526063
0.213992	0.729813	0.099859	0.517563
0.235391	0.63397	0.131881	0.529355
0.25679	0.557885	0.167057	0.538899
0.278189	0.477029	0.202862	0.524115
0.299588	0.405546	0.238094	0.487572
0.320988	0.353842	0.273555	0.451353
0.342387	0.365465	0.309394	0.441101
0.363786	0.425635	0.344445	0.462428
0.385185	0.531621	0.37855	0.495289
0.406584	0.663492	0.411023	0.509999
0.427984	0.791963	0.443597	0.491781
0.449383	0.855497	0.475503	0.444159
0.470782	0.810851	0.506114	0.388087
0.492181	0.698875	0.530579	0.345181
0.51358	0.597421	0.546761	0.322393
0.534979	0.554579	0.549588	0.317987
0.556379	0.54725	0.537049	0.324653
0.577778	0.536569	0.511446	0.333092
0.599177	0.509328	0.470458	0.346394
0.620576	0.489696	0.419137	0.364412
0.641975	0.465969	0.359843	0.389602
0.663374	0.446283	0.30281	0.425868
0.684774	0.451609	0.258104	0.478274
0.706173	0.496699	0.234337	0.549464
0.727572	0.563157	0.237385	0.639657
0.748971	0.603666	0.267858	0.736013
0.77037	0.581907	0.324533	0.808764
0.79177	0.55516	0.40507	0.838646
0.813169	0.574	0.508171	0.810233
0.834568	0.649431	0.626607	0.739383
0.855967	0.729124	0.749539	0.657058
0.877366	0.76009	0.863061	0.591864
0.898765	0.754569	0.950167	0.555305
0.920165	0.739691	1	0.544151
0.941564	0.731034	0.998817	0.538696
0.962963	0.711964	0.948523	0.52845
0.984362	0.667915	0.849764	0.509461
1.00576	0.608418	0.711818	0.478785
1.02716	0.583434	0.55382	0.438089
1.04856	0.64502	0.396589	0.384432
1.06996	0.775678	0.266782	0.321093
1.09136	0.886905	0.179342	0.262047
1.11276	0.914495	0.142852	0.219611
1.13416	0.855965	0.152994	0.208717
1.15556	0.785561	0.19468	0.22047
1.17695	0.765101	0.251607	0.244456
1.19835	0.775772	0.310652	0.259243
1.21975	0.743798	0.361292	0.261222
1.24115	0.646891	0.399415	0.254285
1.26255	0.526891	0.419827	0.246982
1.28395	0.454049	0.423843	0.244701
1.30535	0.445554	0.412187	0.23463
1.32675	0.473461	0.392529	0.212569
1.34815	0.511812	0.371276	0.176077
1.36955	0.562822	0.356562	0.135527
1.39095	0.627369	0.350149	0.101528
1.41235	0.677747	0.353828	0.079329
1.43375	0.655242	0.36437	0.064362
1.45514	0.504733	0.3802	0.053953
1.47654	0.289111	0.394022	0.05789
1.49794	0.085235	0.402083	0.078133
1.51934	0	0.397229	0.118227
1.54074	0.054343	0.374463	0.165374
1.56214	0.171088	0.336287	0.193338
1.58354	0.289992	0.286507	0.190584
1.60494	0.381816	0.233645	0.152974
1.62634	0.476329	0.184028	0.101822
1.64774	0.573207	0.141716	0.050332
1.66914	0.639001	0.109003	0.016828
1.69053	0.626873	0.085605	0.00033
1.71193	0.53408	0.07042	0
1.73333	0.395037	0.061806	0.010157
1.75473	0.276752	0.057742	0.019632
1.77613	0.201609	0.055854	0.029035
1.79753	0.180645	0.054502	0.037078
1.81893	0.201766	0.053381	0.050127
1.84033	0.243883	0.051788	0.07426
1.86173	0.288278	0.052111	0.111912
1.88313	0.304646	0.052373	0.155364
1.90453	0.281942	0.054724	0.199502
1.92593	0.238065	0.057274	0.250996
1.94732	0.203691	0.058595	0.302907
1.96872	0.200057	0.056814	0.364357
1.99012	0.208004	0.049978	0.422999
2.01152	0.211141	0.038602	0.472257
2.03292	0.203721	0.025276	0.520548
2.05432	0.197775	0.012541	0.584058
2.07572	0.218568	0.004079	0.673446
2.09712	0.275664	0	0.783109
2.11852	0.365054	0.000846	0.893421
2.13992	0.440212	0.004586	0.968064
2.16132	0.471174	0.012181	1
2.18272	0.469913	0.022946	0.990484
2.20411	0.46791	0.036034	0.948607
2.22551	0.481108	0.04934	0.885643
2.24691	0.47737	0.059097	0.799592
2.26831	0.423481	0.063698	0.69364
2.28971	0.331883	0.062501	0.578279
2.31111	0.26059	0.057201	0.47464
2.33251	0.244402	0.0518	0.395868
2.35391	0.260808	0.047403	0.350537
2.37531	0.273696	0.047102	0.327067
2.39671	0.294767	0.049773	0.327935
2.41811	0.343886	0.05435	0.343214
2.43951	0.397	0.058783	0.370326
2.4609	0.426074	0.060212	0.398897
2.48231	0.427271	0.057244	0.412827
2.5037	0.435007	0.049225	0.409802
