# Supplementary material for: The USP12/46 deubiquitinases protect integrins from ESCRT-mediated lysosomal degradation
Source: EMBO Rep. 2024 Nov 6;25(12):5687–718. doi: 10.1038/s44319-024-00300-9 (PMC11624278; doi:10.1038/s44319-024-00300-9)
Supplement: Supplementary file 9 — Source data Fig. 6 [file 44319_2024_300_MOESM9_ESM.zip › Figure 6/6H/Line profiles/ESCRT-KD.xlsx]

## Sheet: Sheet1
Distance (μm)	EGFP-USP12	Itgb1	EEA1
0.021399	0.280777	0.259695	0.087749
0.042798	0.282992	0.251672	0.07589
0.064198	0.253918	0.231667	0.056074
0.085597	0.193523	0.202008	0.035679
0.106996	0.115923	0.167096	0.021487
0.128395	0.047209	0.132175	0.015131
0.149794	0.004021	0.096994	0.015241
0.171193	0	0.062454	0.019938
0.192593	0.036995	0.029529	0.027705
0.213992	0.124497	0.006998	0.038717
0.235391	0.23465	0	0.052239
0.25679	0.333654	0.014101	0.067069
0.278189	0.38362	0.045662	0.081017
0.299588	0.386215	0.087322	0.091881
0.320988	0.380989	0.132225	0.096287
0.342387	0.391708	0.176111	0.088938
0.363786	0.39194	0.217217	0.068603
0.385185	0.331856	0.252752	0.039316
0.406584	0.212613	0.278929	0.011543
0.427984	0.109	0.290372	0
0.449383	0.078822	0.286082	0.01087
0.470782	0.140644	0.267037	0.039116
0.492181	0.228013	0.241047	0.068138
0.51358	0.279642	0.214589	0.083843
0.534979	0.262062	0.193958	0.081445
0.556379	0.197253	0.179289	0.07028
0.577778	0.128189	0.169159	0.066181
0.599177	0.108176	0.158826	0.076257
0.620576	0.170844	0.147942	0.101786
0.641975	0.274876	0.137607	0.13392
0.663374	0.344492	0.135247	0.167996
0.684774	0.353719	0.142079	0.202263
0.706173	0.331482	0.159871	0.238812
0.727572	0.35749	0.18411	0.278837
0.748971	0.432236	0.212942	0.322373
0.77037	0.516194	0.250584	0.369852
0.79177	0.551013	0.297735	0.422819
0.813169	0.546303	0.356447	0.482526
0.834568	0.569752	0.419504	0.546967
0.855967	0.657098	0.481583	0.610865
0.877366	0.779922	0.541834	0.674231
0.898765	0.869915	0.60546	0.738186
0.920165	0.893885	0.676242	0.806499
0.941564	0.859602	0.752817	0.87709
0.962963	0.829254	0.825852	0.941123
0.984362	0.826562	0.887562	0.984654
1.00576	0.840168	0.938589	1
1.02716	0.849503	0.976237	0.990176
1.04856	0.860603	1	0.962602
1.06996	0.885726	0.993687	0.924679
1.09136	0.896107	0.94843	0.874272
1.11276	0.856992	0.867712	0.810156
1.13416	0.742008	0.767789	0.725676
1.15556	0.584992	0.675335	0.630768
1.17695	0.433418	0.606209	0.531155
1.19835	0.328591	0.558704	0.439322
1.21975	0.279697	0.524595	0.36328
1.24115	0.280364	0.49347	0.307627
1.26255	0.334485	0.464951	0.274074
1.28395	0.415737	0.442365	0.259441
1.30535	0.504566	0.42795	0.254927
1.32675	0.559796	0.422274	0.253686
1.34815	0.565458	0.421861	0.250926
1.36955	0.516584	0.424141	0.24942
1.39095	0.424408	0.423774	0.254417
1.41235	0.322371	0.415948	0.267767
1.43375	0.252198	0.399605	0.281103
1.45514	0.239019	0.376836	0.28377
1.47654	0.264171	0.354978	0.265666
1.49794	0.290938	0.339924	0.230819
1.51934	0.313765	0.331774	0.191727
1.54074	0.329642	0.326441	0.168985
1.56214	0.356416	0.319639	0.173273
1.58354	0.39243	0.310488	0.204821
1.60494	0.435823	0.304211	0.254085
1.62634	0.507306	0.305413	0.305104
1.64774	0.628205	0.320888	0.348902
1.66914	0.777686	0.352869	0.387843
1.69053	0.904386	0.401218	0.429886
1.71193	0.978018	0.460333	0.481159
1.73333	1	0.522786	0.541367
1.75473	0.999237	0.580015	0.598836
1.77613	0.98584	0.624814	0.638529
1.79753	0.938765	0.655582	0.652414
1.81893	0.861347	0.673064	0.64319
1.84033	0.77359	0.67637	0.620076
1.86173	0.691136	0.665736	0.593578
1.88313	0.604371	0.6383	0.563049
1.90453	0.489774	0.600532	0.526855
1.92593	0.35941	0.553079	0.475475
1.94732	0.25655	0.501853	0.414748
1.96872	0.203949	0.446281	0.353063
1.99012	0.184825	0.383597	0.302327
2.01152	0.170426	0.316112	0.270789
2.03292	0.154478	0.247081	0.251015
2.05432	0.147375	0.186059	0.232985
2.07572	0.143624	0.137275	0.205187
2.09712	0.129195	0.100356	0.168711
2.11852	0.094386	0.071589	0.127475
2.13992	0.059755	0.046816	0.093193
2.16132	0.054589	0.029221	0.068853
2.18272	0.089487	0.019825	0.05477
2.20411	0.151608	0.02129	0.047752
2.22551	0.218427	0.025945	0.046037
2.24691	0.266709	0.031118	0.049494
2.26831	0.283452	0.03229	0.058035
2.28971	0.267415	0.032197	0.067943
2.31111	0.242088	0.030511	0.074815
2.33251	0.21466	0.028971	0.074827
2.35391	0.184539	0.027022	0.070192
2.37531	0.150292	0.028206	0.065063
2.39671	0.092294	0.03814	0.064609
2.41811	0.048939	0.058197	0.069092
2.43951	0.043312	0.087938	0.07463
2.4609	0.089438	0.123403	0.076932
2.48231	0.177614	0.16219	0.072504
2.5037	0.271917	0.204724	0.06377
