# Supplementary material for: The USP12/46 deubiquitinases protect integrins from ESCRT-mediated lysosomal degradation
Source: EMBO Rep. 2024 Nov 6;25(12):5687–718. doi: 10.1038/s44319-024-00300-9 (PMC11624278; doi:10.1038/s44319-024-00300-9)
Supplement: Supplementary file 9 — Source data Fig. 6 [file 44319_2024_300_MOESM9_ESM.zip › Figure 6/6J/Figure 6J.xlsx]

## Sheet: average
average	Correlation coefficient
n	CTL	ESCRT-KD
1	0.040571	0.518571
2	0.090143	0.403071
3	0.038	0.401143

## Sheet: total datasets
	Correlation coefficient
total cells	CTL	ESCRT-KD
replicate1	-0.016	0.369
	0.029	0.501
	0.038	0.58
	-0.056	0.777
	-0.037	0.706
	-0.003	0.596
	0.128	0.296
	0.077	0.677
	0.109	0.631
	0.178	0.422
	-0.041	0.437
	0.155	0.593
	0.044	0.345
	-0.037	0.33
replicate2
	0.12	0.466
	0.024	0.435
	0.165	0.079
	0.167	0.252
	0.028	0.332
	0.066	0.517
	0.098	0.379
	0.084	0.553
	0.121	0.307
	0.204	0.455
	0.081	0.35
	-0.141	0.653
	0.2	0.419
	0.045	0.446
replicate3
	0.056	0.443
	0.072	0.552
	0.002	0.415
	0.14	0.337
	0.011	0.266
	-0.004	0.594
	0.051	0.342
	0.047	0.543
	0.011	0.276
	0.037	0.343
	0.053	0.364
	0.045	0.368
	0.016	0.398
	-0.005	0.375
