# Supplementary material for: The USP12/46 deubiquitinases protect integrins from ESCRT-mediated lysosomal degradation
Source: EMBO Rep. 2024 Nov 6;25(12):5687–718. doi: 10.1038/s44319-024-00300-9 (PMC11624278; doi:10.1038/s44319-024-00300-9)
Supplement: Supplementary file 9 — Source data Fig. 6 [file 44319_2024_300_MOESM9_ESM.zip › Figure 6/6K/Figure 6K.xlsx]

## Sheet: average
average	Correlation coefficient
n	CTL	ESCRT-KD
1	0.028143	0.456429
2	0.215357	0.422857
3	0.080643	0.467643

## Sheet: total datasets
	Correlation coefficient
total cells	CTL	ESCRT-KD
replicate1	0.036	0.319
	0.009	0.474
	0.088	0.498
	-0.029	0.739
	-0.005	0.702
	0.018	0.619
	0.126	0.303
	-0.046	0.652
	0.068	0.605
	0.103	0.352
	0.051	0.331
	0.023	0.34
	0.046	0.279
	-0.094	0.177
replicate2
	0.293	0.364
	0.26	0.412
	0.085	0.164
	0.206	0.281
	0.18	0.245
	0.25	0.57
	0.217	0.492
	0.436	0.585
	0.322	0.291
	0.178	0.51
	0.302	0.471
	-0.053	0.702
	0.22	0.357
	0.119	0.476
replicate3
	0.09	0.438
	-0.03	0.573
	-0.011	0.532
	0.012	0.298
	0.001	0.389
	0.115	0.559
	0.252	0.455
	0.04	0.59
	-0.145	0.398
	0.054	0.489
	0.32	0.39
	0.036	0.541
	0.09	0.546
	0.305	0.349
