# Supplementary material for: The USP12/46 deubiquitinases protect integrins from ESCRT-mediated lysosomal degradation
Source: EMBO Rep. 2024 Nov 6;25(12):5687–718. doi: 10.1038/s44319-024-00300-9 (PMC11624278; doi:10.1038/s44319-024-00300-9)
Supplement: Supplementary file 10 — Source data Fig. 7 [file 44319_2024_300_MOESM10_ESM.zip]

Archive with 40 entries (27 files):
- Figure 7/
- Figure 7/7B/
- Figure 7/7B/USP1246 dKO a5KRb1KR/
- Figure 7/7B/USP1246 dKO a5KRb1KR/h-Itga5.tif
- Figure 7/7B/USP1246 dKO a5KRb1KR/lamp1.tif
- Figure 7/7B/USP1246 dKO a5KRb1KR/Merge.tif
- Figure 7/7B/USP1246 dKO a5KRb1KR/Zoom in/
- Figure 7/7B/USP1246 dKO a5KRb1KR/Zoom in/h-Itga5.png
- Figure 7/7B/USP1246 dKO a5KRb1KR/Zoom in/Lamp1.png
- Figure 7/7B/USP1246 dKO a5KRb1KR/Zoom in/merge.png
- Figure 7/7B/USP1246 dKO a5WTb1WT/
- Figure 7/7B/USP1246 dKO a5WTb1WT/h-Itga5.tif
- Figure 7/7B/USP1246 dKO a5WTb1WT/Lamp1.tif
- Figure 7/7B/USP1246 dKO a5WTb1WT/merge.tif
- Figure 7/7B/USP1246 dKO a5WTb1WT/Zoom in/
- Figure 7/7B/USP1246 dKO a5WTb1WT/Zoom in/h-Itga5.png
- Figure 7/7B/USP1246 dKO a5WTb1WT/Zoom in/Lamp1.png
- Figure 7/7B/USP1246 dKO a5WTb1WT/Zoom in/merge.png
- Figure 7/7B/WT a5KRb1KR/
- Figure 7/7B/WT a5KRb1KR/h-Itga5.tif
- Figure 7/7B/WT a5KRb1KR/Lamp1.tif
- Figure 7/7B/WT a5KRb1KR/Merge.tif
- Figure 7/7B/WT a5KRb1KR/Zoom in/
- Figure 7/7B/WT a5KRb1KR/Zoom in/h-Itga5.png
- Figure 7/7B/WT a5KRb1KR/Zoom in/Lamp1.png
- Figure 7/7B/WT a5KRb1KR/Zoom in/merge.png
- Figure 7/7B/WT a5WTb1WT/
- Figure 7/7B/WT a5WTb1WT/h-Itga5.tif
- Figure 7/7B/WT a5WTb1WT/Lamp1.tif
- Figure 7/7B/WT a5WTb1WT/Merge.tif
- Figure 7/7B/WT a5WTb1WT/Zoom in/
- Figure 7/7B/WT a5WTb1WT/Zoom in/h-Itga5.png
- Figure 7/7B/WT a5WTb1WT/Zoom in/Lamp1.png
- Figure 7/7B/WT a5WTb1WT/Zoom in/merge.png
- Figure 7/7C/
- Figure 7/7C/Figure 7C.xlsx
- Figure 7/7D/
- Figure 7/7D/Figure 7D.xlsx
- Figure 7/7E/
- Figure 7/7E/Figure 7E.xlsx
