# Supplementary material for: The USP12/46 deubiquitinases protect integrins from ESCRT-mediated lysosomal degradation
Source: EMBO Rep. 2024 Nov 6;25(12):5687–718. doi: 10.1038/s44319-024-00300-9 (PMC11624278; doi:10.1038/s44319-024-00300-9)
Supplement: Supplementary file 10 — Source data Fig. 7 [file 44319_2024_300_MOESM10_ESM.zip › Figure 7/7C/Figure 7C.xlsx]

## Sheet: average
average	Correlation coefficient
	WT		USP12/46-dKO
n	α5WTβ1WT	α5KRβ1KR	α5WTβ1WT	α5KRβ1KR
1	0.097625	-0.06307	0.2426	-0.01639
2	0.135294	-0.03433	0.212643	0.0247
3	0.064533	-0.03393	0.257667	-0.02265

## Sheet: total datasets
	Correlation coefficient
	WT		USP12/46-dKO
total cells	α5WTβ1WT	α5KRβ1KR	α5WTβ1WT	α5KRβ1KR
replicate1
	-0.083	-0.112	0.351	0.051
	-0.092	0.035	0.237	0.028
	-0.038	-0.12	0.364	0.022
	0.046	-0.2	0.364	-0.062
	0.049	-0.037	0.369	-0.057
	0.016	0.077	0.422	-0.049
	0.036	-0.135	0.289	-0.011
	0.391	-0.047	0.181	-0.322
	0.123	-0.08	0.256	-0.14
	0.181	0.053	0.189	-0.14
	0.299	0.014	-0.01	0.163
	0.338	-0.241	0.307	-0.065
	-0.042	0.031	-0.042	0.223
	0.302	-0.121	0.216	-0.078
	-0.143		0.045	0.206
	0.179		0.387	-0.047
			0.173	0.03
			0.375	-0.047
			0.035
			0.344
replicate2
	0.144	-0.015	0.255	-0.034
	0.101	-0.101	0.028	-0.185
	0.185	-0.249	0.105	0.173
	0.032	-0.099	0.154	0.133
	0.568	-0.208	0.198	-0.03
	0.049	0.06	0.055	0.004
	-0.014	0.054	0.407	0.35
	-0.038	-0.2	0.175	-0.119
	0.479	-0.083	0.157	-0.02
	0.363	0.27	0.363	0.011
	0.026	0.219	0.195	0.167
	-0.134	-0.146	0.137	-0.005
	-0.007	-0.132	0.385	-0.163
	0.202	0.125	0.363	0.215
	0.223	-0.01		-0.009
	-0.061			-0.048
	0.182			-0.077
				0.286
				-0.05
				-0.105
replicate3
	0.029	-0.069	0.348	0.034
	0.109	-0.046	0.456	-0.03
	0.008	0.179	0.214	-0.149
	-0.058	-0.11	0.239	0.093
	0.07	-0.065	0.218	-0.15
	-0.026	-0.071	0.314	-0.07
	0.164	-0.131	0.357	-0.292
	0.33	0.127	0.195	-0.041
	0.048	0.014	0.132	0.096
	0.135	-0.238	0.116	-0.059
	0.084	0.017	0.109	-0.018
	0.068	-0.097	0.094	-0.209
	-0.06	-0.031	0.369	0.035
	0.085	0.057	0.221	0.34
	-0.018	-0.045	0.237	0.131
			0.276	-0.112
			0.351	0.016
			0.392
