# Supplementary material for: The USP12/46 deubiquitinases protect integrins from ESCRT-mediated lysosomal degradation
Source: EMBO Rep. 2024 Nov 6;25(12):5687–718. doi: 10.1038/s44319-024-00300-9 (PMC11624278; doi:10.1038/s44319-024-00300-9)
Supplement: Supplementary file 10 — Source data Fig. 7 [file 44319_2024_300_MOESM10_ESM.zip › Figure 7/7D/Figure 7D.xlsx]

## Sheet: Sheet1
	h-Itga5 surface level (a.u.)
	WT				USP12/46-dKO
	α5WTβ1WT		α5KRβ1KR		α5WTβ1WT		α5KRβ1KR
n	DMSO	BafA1	DMSO	BafA1	DMSO	BafA1	DMSO	BafA1
1	100	122.851	105.912	142.096	59.7065	69.8533	76.6457	112.998
2	100	121.624	98.8746	121.463	67.3633	75.7235	86.3344	112.781
3	100	119.026	112.571	128.426	49.2639	55.0396	103.397	126.727
