# Supplementary material for: The USP12/46 deubiquitinases protect integrins from ESCRT-mediated lysosomal degradation
Source: EMBO Rep. 2024 Nov 6;25(12):5687–718. doi: 10.1038/s44319-024-00300-9 (PMC11624278; doi:10.1038/s44319-024-00300-9)
Supplement: Supplementary file 10 — Source data Fig. 7 [file 44319_2024_300_MOESM10_ESM.zip › Figure 7/7E/Figure 7E.xlsx]

## Sheet: Sheet1
	h-Itga5 surface level (a.u.)
	WT				USP12/46-dKO
	α5WTβ1WT		α5KRβ1KR		α5WTβ1WT		α5KRβ1KR
n	CTL	ESCRT-KD	CTL	ESCRT-KD	CTL	ESCRT-KD	CTL	ESCRT-KD
1	100	131.192	136.788	157.928	70.4663	131.814	108.912	120.104
2	100	125.372	107.631	124.48	61.2488	119.623	90.9812	117.245
3	100	127.684	110.573	123.809	64.4875	105.892	87.9742	113.882
