# Supplementary material for: The USP12/46 deubiquitinases protect integrins from ESCRT-mediated lysosomal degradation
Source: EMBO Rep. 2024 Nov 6;25(12):5687–718. doi: 10.1038/s44319-024-00300-9 (PMC11624278; doi:10.1038/s44319-024-00300-9)
Supplement: Supplementary file 11 — Source data Fig. 8 [file 44319_2024_300_MOESM11_ESM.zip]

Archive with 23 entries (13 files):
- Figure 8/
- Figure 8/8A/
- Figure 8/8A/Figure 8A.xlsx
- Figure 8/8B/
- Figure 8/8B/Figure 8B.xlsx
- Figure 8/8C/
- Figure 8/8C/Figure 8C.xlsx
- Figure 8/8D/
- Figure 8/8D/USP1246 dKO cl1.tif
- Figure 8/8D/USP1246 dKO cl2.tif
- Figure 8/8D/WT.tif
- Figure 8/8E/
- Figure 8/8E/Figure 8E.xlsx
- Figure 8/8F/
- Figure 8/8F/USP1246 dKO cl1.tif
- Figure 8/8F/USP1246 dKO cl2.tif
- Figure 8/8F/WT.tif
- Figure 8/8G/
- Figure 8/8G/Figure 8G.xlsx
- Figure 8/8H/
- Figure 8/8H/Figure 8H .xlsx
- Figure 8/8I/
- Figure 8/8I/Figrue 8I.xlsx
