# Supplementary material for: The USP12/46 deubiquitinases protect integrins from ESCRT-mediated lysosomal degradation
Source: EMBO Rep. 2024 Nov 6;25(12):5687–718. doi: 10.1038/s44319-024-00300-9 (PMC11624278; doi:10.1038/s44319-024-00300-9)
Supplement: Supplementary file 11 — Source data Fig. 8 [file 44319_2024_300_MOESM11_ESM.zip › Figure 8/8A/Figure 8A.xlsx]

## Sheet: Sheet1
	Absorption (a.u.)
	WT				USP12/46-dKO cl1				USP12/46-dKO cl2
Ahesion time (minutes)	5	10	20	30	5	10	20	30	5	10	20	30
n
1	0.231338	0.603141	1.23983	1.36605	0.092765	0.275902	1.00462	1.05537	0.110117	0.375556	0.996781	1.06046
2	0.21308	1.01028	1.26288	1.30068	0.035082	0.529084	0.871792	0.938054	0.037064	0.555475	0.910804	1.04796
3	0.236641	0.714487	1.39565	1.50705	0.109519	0.494169	1.21708	1.24148	0.094003	0.462719	1.22343	1.29584
4	0.182582	0.865677	1.08212	1.14536	0.036381	0.548678	0.904078	0.972794	0.038061	0.570422	0.935312	1.07616
