# Supplementary material for: The USP12/46 deubiquitinases protect integrins from ESCRT-mediated lysosomal degradation
Source: EMBO Rep. 2024 Nov 6;25(12):5687–718. doi: 10.1038/s44319-024-00300-9 (PMC11624278; doi:10.1038/s44319-024-00300-9)
Supplement: Supplementary file 11 — Source data Fig. 8 [file 44319_2024_300_MOESM11_ESM.zip › Figure 8/8B/Figure 8B.xlsx]

## Sheet: Sheet1
	Spreading area (μm2)
	WT					USP12/46-dKO cl1					USP12/46-dKO cl2
Spreading time (minutes)	10	20	30	60	120	10	20	30	60	120	10	20	30	60	120
n
1	417.59	642.983	832.696	980.944	1104.28	319.934	504.836	660.009	851.885	872.335	416.531	586.489	786.391	933.285	1001.12
2	362.246	565.699	657.008	886.761	948.568	295.648	499.429	560.438	679.722	746.198	409.243	561.626	602.236	694.476	757.036
3	571.178	791.858	758.748	984.118	981.658	536.529	736.274	773.243	791.955	837.435	482.946	689.311	734.811	891.249	874.787
4	431.271	609.846	851.662	953.048	1045.71	397	562.533	713.185	809.31	858.916	420.397	566.376	741.911	832.026	859.237
