# Supplementary material for: The USP12/46 deubiquitinases protect integrins from ESCRT-mediated lysosomal degradation
Source: EMBO Rep. 2024 Nov 6;25(12):5687–718. doi: 10.1038/s44319-024-00300-9 (PMC11624278; doi:10.1038/s44319-024-00300-9)
Supplement: Supplementary file 11 — Source data Fig. 8 [file 44319_2024_300_MOESM11_ESM.zip › Figure 8/8E/Figure 8E.xlsx]

## Sheet: Sheet1
WT	USP12/46 dKO cl1	USP12/46 dKO cl2
100	64.65	45.0014
100	77.9443	79.4426
100	60.6415	71.8249
100	36.2963	47.4074
