# Supplementary material for: The USP12/46 deubiquitinases protect integrins from ESCRT-mediated lysosomal degradation
Source: EMBO Rep. 2024 Nov 6;25(12):5687–718. doi: 10.1038/s44319-024-00300-9 (PMC11624278; doi:10.1038/s44319-024-00300-9)
Supplement: Supplementary file 11 — Source data Fig. 8 [file 44319_2024_300_MOESM11_ESM.zip › Figure 8/8G/Figure 8G.xlsx]

## Sheet: Sheet1
	Invaded cells (a.u.)
n	WT	USP12/46-dKO cl1	USP12/46-dKO cl2
1	100	83.828	77.9355
2	100	42.4291	42.9641
3	100	64.5015	55.4381
4	100	68.2759	60.6322
