# Supplementary material for: The USP12/46 deubiquitinases protect integrins from ESCRT-mediated lysosomal degradation
Source: EMBO Rep. 2024 Nov 6;25(12):5687–718. doi: 10.1038/s44319-024-00300-9 (PMC11624278; doi:10.1038/s44319-024-00300-9)
Supplement: Supplementary file 11 — Source data Fig. 8 [file 44319_2024_300_MOESM11_ESM.zip › Figure 8/8H/Figure 8H .xlsx]

## Sheet: Sheet1
	OS.year	High	Low
TCGA-D8-A1XD-01	1.42916	0
TCGA-C8-A12M-01	0.980151	0
TCGA-AO-A1KS-01	0.958248	0
TCGA-A2-A1FV-01	1.95483	0
TCGA-E2-A155-01	1.75222	0
TCGA-BH-A204-01	6.93771	1
TCGA-BH-A1F5-01	7.42505	1
TCGA-A8-A091-01	2.7488	0
TCGA-BH-A1FM-01	3.80014	1
TCGA-A2-A1FW-01	1.44559	0
TCGA-E9-A1RH-01	3.87953	0
TCGA-A2-A1G1-01	1.5989	0
TCGA-BH-A1EY-01	1.47296	1
TCGA-A2-A0SU-01	4.55031	0
TCGA-AR-A24L-01	7.84668	1
TCGA-AC-A8OP-01	1.68104	0
TCGA-AR-A24K-01	4.23819	0
TCGA-A1-A0SK-01	2.6475	1
TCGA-BH-A1F2-01	2.6256	1
TCGA-E9-A1RE-01	3.88501	0
TCGA-E2-A15R-01	4.74196	0
TCGA-B6-A1KC-01	3.63039	0
TCGA-AR-A24R-01	9.39083	0
TCGA-E2-A15F-01	1.80151	0
TCGA-A8-A09A-01	0.832307	0
TCGA-A7-A26F-01	2.02053	0
TCGA-C8-A275-01	0.00273785	0
TCGA-AR-A0TX-01	5.39904	0
TCGA-BH-A1EW-11	4.63792	1
TCGA-A1-A0SO-01	2.33265	0
TCGA-BH-A0HO-01	0.208077	0
TCGA-D8-A1JA-01	1.3744	0
TCGA-BH-A1EV-11	0.999316	1
TCGA-BH-A18R-01	3.12663	1
TCGA-AR-A24H-01	13.399	0
TCGA-BH-A1FE-11	6.22313	1
TCGA-GI-A2C8-11	0.616016	0
TCGA-A2-A259-01	4.36961	0
TCGA-BH-A0BW-01	6.49144	0
TCGA-A8-A08J-01	3.08556	1
TCGA-E9-A248-01	0.161533	0
TCGA-A2-A0YL-01	4.03559	0
TCGA-A8-A0AB-01	1.41821	0
TCGA-E9-A2JS-01	2.47502	1
TCGA-D8-A1JB-01	4.62149	0
TCGA-A8-A08F-01	2.7488	0
TCGA-E9-A1RC-01	3.35113	0
TCGA-D8-A1XF-01	1.26762	0
TCGA-E9-A1RI-11	3.96715	0
TCGA-A8-A07G-01	1.57974	0
TCGA-AO-A0JD-01	5.99589	0
TCGA-A8-A09K-01	2.49692	0
TCGA-E2-A1LG-01	4.16975	0
TCGA-BH-A18N-01	3.14305	1
TCGA-A8-A08O-01	2.58179	0
TCGA-BH-A1FN-01	6.00137	1
TCGA-B6-A0I8-01	2.05065	1
TCGA-E9-A1R7-01	4.01643	0
TCGA-AR-A250-01	7.41136	0
TCGA-A2-A0YF-01	4.2026	0
TCGA-BH-A209-01	10.8392	1
TCGA-BH-A1FU-01	4.62149	1
TCGA-BH-A1FJ-11	5.27584	1
TCGA-E2-A15A-06	1.94387	0
TCGA-E2-A15I-01	4.63244	0
TCGA-BH-A1EX-01	4.12868	1
TCGA-E9-A22H-01	3.37303	0
TCGA-EW-A1IW-01	1.01574	0
TCGA-A8-A097-01	0.999316	0
TCGA-AN-A041-01	0.019165	0
TCGA-A2-A1G4-01	1.62902	0
TCGA-D8-A27H-01	1.08693	0
TCGA-AO-A0J4-01	4.34497	0
TCGA-A2-A25B-01	3.53457	0
TCGA-C8-A27A-01	2.04517	0
TCGA-AC-A2FK-01	7.2553	0
TCGA-D8-A1JP-01	1.74949	0
TCGA-A8-A09V-01	1.2512	0
TCGA-AO-A1KO-01	1.70294	0
TCGA-E9-A1NE-01	2.97878	0
TCGA-C8-A26Y-01	1.07871	0
TCGA-A2-A0YT-01	1.97947	1
TCGA-E9-A1R7-11	4.01643	0
TCGA-D8-A27G-01	1.11978	0
TCGA-BH-A1F8-01	2.08898	1
TCGA-BH-A203-11	3.21424	1
TCGA-EW-A6SD-01	2.76523	0
TCGA-E9-A243-01	1.67556	0
TCGA-D8-A27E-01	1.45106	0
TCGA-E2-A15A-01	1.94387	0
TCGA-A8-A06N-01	0	0
TCGA-A7-A0CG-01	2.85558	0
TCGA-A2-A0YJ-01	1.54962	0
TCGA-D8-A1JU-01	1.22382	0
TCGA-A8-A08T-01	9.33333	1
TCGA-B6-A0IM-01	10.6037	1
TCGA-E2-A15M-01	0.919918	1
TCGA-EW-A1P8-01	0.654346	1
TCGA-D8-A1X8-01	2.14374	0
TCGA-D8-A27M-01	1.12252	0
TCGA-BH-A1FB-01	10.0452	1
TCGA-A2-A0ER-01	6.19576	0
TCGA-BH-A1FE-01	6.22313	1
TCGA-D8-A1XS-01	1.35797	0
TCGA-C8-A12K-01	0	0
TCGA-BH-A1FE-06	6.22313	1
TCGA-BH-A1F6-11	8.11773	1
TCGA-AN-A0FY-01	0.0273785	0
TCGA-BH-A1EV-01	0.999316	1
TCGA-BH-A1ET-11	6.89938	1
TCGA-GM-A2DH-01	6.00411	0
TCGA-E2-A1IO-01	5.07871	0
TCGA-A7-A26E-01	2.61191	0
TCGA-D8-A1X9-01	1.99042	0
TCGA-AO-A03U-01	4.90897	1
TCGA-A8-A09Q-01	2.0835	0
TCGA-D8-A1JF-01	1.00205	0
TCGA-E2-A1AZ-01	6.37645	0
TCGA-A8-A08R-01	0.0821355	0
TCGA-E2-A15E-06	1.72485	0
TCGA-AC-A23C-01	1.60164	0
TCGA-BH-A201-01	2.3436	0
TCGA-AR-A0U4-01	8.92813	0
TCGA-AO-A0JA-01	1.79329	0
TCGA-AR-A0U2-01	6.98426	1
TCGA-E2-A156-01	1.98768	0
TCGA-E2-A15T-01	4.27926	0
TCGA-AR-A24S-01	8.14784	0
TCGA-BH-A0EI-01	5.2731	0
TCGA-E2-A10E-01	2.36824	0
TCGA-C8-A12Z-01	1.04586	0
TCGA-D8-A1XC-01	1.03217	1
TCGA-D8-A1XM-01	1.47296	0
TCGA-D8-A1XA-01	2.29706	0
TCGA-A8-A08G-01	1.66188	0
TCGA-BH-A1EU-11	3.52088	1
TCGA-AC-A2B8-01	1.85352	0
TCGA-A8-A095-01	3.49624	0
TCGA-AN-A0XO-01	1.02669	0
TCGA-D8-A1XT-01	1.38535	0
TCGA-BH-A1EO-01	7.66051	1
TCGA-A2-A1FX-01	5.05681	0
TCGA-E9-A1N4-01	2.73785	0
TCGA-E2-A3DX-01	3.62765	0
TCGA-AR-A24U-01	8.564	0
TCGA-EW-A1PG-01	2.87748	0
TCGA-C8-A27B-01	1.20192	0
TCGA-BH-A0AU-01	5.24025	0
TCGA-S3-A6ZF-01	1.56605	0
TCGA-A2-A0YM-01	2.64203	0
TCGA-AR-A1AR-01	1.43463	1
TCGA-AR-A251-01	8.29569	0
TCGA-BH-A1ET-01	6.89938	1
TCGA-A1-A0SM-01	0.66256	0
TCGA-E9-A1RF-11	0.54757	0
TCGA-D8-A1JL-01	1.67283	0
TCGA-A2-A0YH-01	1.80424	0
TCGA-A7-A0D9-01	3.11841	0
TCGA-A2-A0T6-01	1.57426	0
TCGA-AN-A0XN-01	0.0273785	0
TCGA-D8-A1X7-01	1.39357	0
TCGA-AC-A6IX-06	1.02122	0
TCGA-A8-A06Q-01	0.0848734	0
TCGA-D8-A1JC-01	1.31417	0
TCGA-EW-A1PD-01	1.16085	0
TCGA-A8-A09D-01	4.16701	0
TCGA-D8-A27V-01	1.04312	0
TCGA-A2-A0CU-01	0.43258	1
TCGA-BH-A18P-01	2.52156	1
TCGA-E9-A228-01	3.51814	0
TCGA-A7-A6VX-01	0.867899	0
TCGA-A2-A0EW-01	5.15811	1
TCGA-AC-A2FB-01	3.37851	0
TCGA-D8-A147-01	1.5989	0
TCGA-BH-A0DG-11	5.58795	0
TCGA-A8-A0A1-01	0.999316	0
TCGA-E9-A1N3-01	2.89938	0
TCGA-AR-A0TT-01	9.07871	0
TCGA-BH-A1EW-01	4.63792	1
TCGA-BH-A1F0-01	2.14921	1
TCGA-EW-A1J5-01	1.30595	0
TCGA-AC-A2BM-01	8.27379	0
TCGA-A8-A075-01	1.41821	0
TCGA-BH-A203-01	3.21424	1
TCGA-AR-A2LK-01	4.51472	1
TCGA-AR-A24P-01	0.229979	0
TCGA-BH-A1FH-01	2.83094	1
TCGA-A2-A0EM-01	8.47091	0
TCGA-E9-A226-01	2.86927	1
TCGA-E9-A1RB-11	2.67214	1
TCGA-A7-A3IZ-01	0.881588	0
TCGA-AR-A0TQ-01	8.18891	0
TCGA-E2-A15E-01	1.72485	0
TCGA-BH-A0BJ-11	1.80698	0
TCGA-A8-A06X-01	2.58179	1
TCGA-AR-A24Z-01	8.21629	0
TCGA-A2-A0YK-01	1.60986	0
TCGA-A8-A09T-01	1.58522	0
TCGA-A7-A13G-01	1.96578	0
TCGA-AR-A1AL-01	8.13415	0
TCGA-BH-A0W4-01	2.07803	0
TCGA-AR-A1AI-01	9.02396	0
TCGA-D8-A1JH-01	1.16632	0
TCGA-A2-A1FZ-01	1.86995	0
TCGA-AO-A0J3-01	1.78234	0
TCGA-A8-A07O-01	0.832307	0
TCGA-GI-A2C9-01	9.1499	0
TCGA-A7-A26H-01	1.9822	0
TCGA-A8-A09R-01	0.747433	0
TCGA-BH-A0E7-01	3.73169	0
TCGA-BH-A18T-01	0.613279	1
TCGA-BH-A0BW-11	6.49144	0
TCGA-E2-A15C-01	1.90007	0
TCGA-A8-A07P-01	0.914442	0
TCGA-D8-A1JE-01	1.57426	0
TCGA-BH-A0W3-01	1.99316	0
TCGA-AR-A252-01	7.77002	0
TCGA-A2-A04T-01	6.14921	0
TCGA-E2-A1BC-01	1.37166	0
TCGA-LL-A442-01	2.43395	0
TCGA-A8-A0A2-01	1.58522	0
TCGA-AR-A24M-01	10.0205	0
TCGA-EW-A1J2-01	1.10335	0
TCGA-D8-A1XV-01	1.26215	0
TCGA-BH-A28Q-01	3.06366	0
TCGA-E2-A14S-01	2.76249	0
TCGA-A8-A0A7-01	0.0821355	0
TCGA-EW-A6SC-01	2.60643	0
TCGA-BH-A1EU-01	3.52088	1
TCGA-A8-A0A6-01	1.75222	0
TCGA-D8-A142-01	1.16359	0
TCGA-AO-A12C-01	6.49418	0
TCGA-A8-A07L-01	2.6694	0
TCGA-AO-A03O-01	6.79808	1
TCGA-B6-A0I9-01	0.991102	1
TCGA-E9-A1R2-01	2.91034	0
TCGA-BH-A1FB-11	10.0452	1
TCGA-BH-A209-11	10.8392	1
TCGA-BH-A0B9-01	4.3039	0
TCGA-E2-A15L-01	1.71389	0
TCGA-BH-A0BV-11	4.1588	0
TCGA-D8-A1XZ-01	1.27584	0
TCGA-BH-A0B3-11	3.29363	0
TCGA-AC-A23H-01	0.476386	1
TCGA-BH-A0H3-01	5.27858	0
TCGA-C8-A132-01	1.0486	0
TCGA-BH-A18P-11	2.52156	1
TCGA-BH-A1FU-11	4.62149	1
TCGA-AN-A0FV-01	0.0273785	0
TCGA-D8-A1XB-01	1.51129	0
TCGA-BH-A18R-11	3.12663	1
TCGA-E9-A24A-01	2.04517	0
TCGA-A8-A099-01	0.832307	0
TCGA-BH-A208-01	4.81588	1
TCGA-AR-A24X-01	8.2245	0
TCGA-B6-A0IC-01	4.22177	1
TCGA-BH-A18M-11	6.04244	1
TCGA-AR-A254-01	7.1321	0
TCGA-A7-A13G-11	1.96578	0
TCGA-E2-A10A-01	3.36482	0
TCGA-E2-A1B1-01	7.26352	0
TCGA-AQ-A0Y5-01	0.47091	1
TCGA-A2-A0ES-01	5.99589	0
TCGA-E2-A1B0-01	4.46543	0
TCGA-AC-A23H-11	0.476386	1
TCGA-BH-A18Q-11	4.63244	1
TCGA-AR-A1AX-01	7.19781	0
TCGA-AR-A2LR-01	4.76934	0
TCGA-E2-A1LS-11	4.39151	0
TCGA-A8-A09W-01	0.0821355	0
TCGA-AR-A1AO-01	7.16769	0
TCGA-AC-A2FF-01	7.55373	0
TCGA-E9-A245-01	0.0711841	0
TCGA-BH-A0B1-01	3.14305	0
TCGA-BH-A1FD-11	2.76249	1
TCGA-BH-A0HL-01	0.197125	0
TCGA-C8-A1HK-01	1.00205	0
TCGA-BH-A208-11	4.81588	1
TCGA-E9-A1N4-11	2.73785	0
TCGA-D8-A27P-01	0.134155	0
TCGA-BH-A1FR-11	4.49555	1
TCGA-BH-A1FD-01	2.76249	1
TCGA-D8-A1JD-01	1.51129	0
TCGA-BH-A0DQ-11	0.268309	0
TCGA-BH-A18S-01	5.50034	1
TCGA-A7-A26I-01	1.80972	0
TCGA-D8-A1J8-01	1.18001	0
TCGA-BH-A1ES-01	9.47844	1
TCGA-A2-A25C-01	1.4319	0
TCGA-AR-A0U3-01	11.1704	0
TCGA-A8-A08X-01	3.58111	0
TCGA-AR-A24O-01	9.87543	0
TCGA-AO-A0JF-01	5.42094	0
TCGA-E9-A229-01	3.14305	0
TCGA-AC-A2QH-01	2.75154	0
TCGA-BH-A0C0-11	3.47707	0
TCGA-D8-A1J9-01	1.45654	0
TCGA-B6-A0WV-01	6.61739	1
TCGA-E2-A15O-01	4.22998	0
TCGA-D8-A27L-01	1.36619	0
TCGA-AR-A2LQ-01	3.37577	0
TCGA-AN-A0AT-01	0.0273785	0
TCGA-A7-A0DC-01	2.48049	0
TCGA-A8-A096-01	0	0
TCGA-S3-AA10-01	1.60438	0
TCGA-BH-A0BO-01	6.01506	0
TCGA-A7-A0DC-11	2.48049	0
TCGA-D8-A27K-01	4	0
TCGA-A8-A06Y-01	2.16564	0
TCGA-BH-A0BS-01	7.15127	0
TCGA-E9-A1R5-01	0.251882	0
TCGA-BH-A18I-01	2.99247	0
TCGA-A8-A07I-01	1.16632	0
TCGA-B6-A0RO-01	13.4949	0
TCGA-B6-A0IH-01	9.35797	1
TCGA-BH-A0GY-01	2.52704	0
TCGA-AO-A0J5-01	2.16838	1
TCGA-AR-A2LM-01	5.29774	0
TCGA-A7-A26J-01	1.71663	0
TCGA-AR-A2LO-01	3.27995	0
TCGA-D8-A1Y0-01	1.29227	0
TCGA-A8-A08S-01	2.7488	0
TCGA-E9-A1RD-11	0.0930869	0
TCGA-BH-A18N-11	3.14305	1
TCGA-C8-A274-01	1.39083	0
TCGA-AO-A0JG-01	2.1848	0
TCGA-BH-A18F-01	2.74059	0
TCGA-A2-A04R-01	10.1547	0
TCGA-E9-A1RC-11	3.35113	0
TCGA-E9-A22G-01	3.3922	0
TCGA-S3-AA12-01	1.57153	0
TCGA-A2-A0YC-01	2.71047	0
TCGA-AC-A6IX-01	1.02122	0
TCGA-BH-A0B8-11	4.29569	0
TCGA-A8-A084-01	1.25394	0
TCGA-BH-A0AZ-11	5.25394	0
TCGA-A2-A0EU-01	2.85558	0
TCGA-A8-A07E-01	1.66461	0
TCGA-BH-A0DV-11	5.65092	0
TCGA-E2-A15I-11	4.63244	0
TCGA-A7-A13E-11	1.68104	1
TCGA-AR-A0TW-01	8.23819	0
TCGA-BH-A18K-11	7.56468	1
TCGA-A8-A094-01	0	0
TCGA-EW-A1IX-01	3.30732	0
TCGA-AQ-A04J-01	2.2423	0
TCGA-BH-A0DT-11	6.57906	0
TCGA-E2-A14T-01	6.32717	0
TCGA-E2-A10F-01	2.40383	0
TCGA-GI-A2C8-01	0.616016	0
TCGA-BH-A1FM-11	3.80014	1
TCGA-A8-A0A4-01	1.08419	0
TCGA-BH-A1EN-01	5.82341	1
TCGA-EW-A1PH-01	1.66188	0
TCGA-BH-A1ES-06	9.47844	1
TCGA-E9-A1R4-01	0.50924	0
TCGA-BH-A18U-11	4.27926	1
TCGA-BH-A1F2-11	2.6256	1
TCGA-D8-A27W-01	1.02122	0
TCGA-E2-A1IU-01	0.922656	0
TCGA-BH-A0DK-11	1.15811	0
TCGA-A7-A4SB-01	1.14442	0
TCGA-EW-A1PF-01	1.20192	0
TCGA-BH-A0DO-11	4.50103	0
TCGA-AR-A1AP-01	7.8193	0
TCGA-E9-A1N9-01	3.01437	0
TCGA-OL-A5RV-01	2.9076	0
TCGA-A7-A0D9-11	3.11841	0
TCGA-A2-A1G0-01	1.68652	0
TCGA-E2-A15S-01	1.1718	0
TCGA-AN-A0XW-01	0.465435	0
TCGA-C8-A1HE-01	1.02669	0
TCGA-D8-A1JT-01	1.10883	0
TCGA-D8-A1JN-01	1.69747	0
TCGA-BH-A18V-01	4.2601	1
TCGA-E2-A1L6-01	4.51198	0
TCGA-BH-A0DD-01	6.8063	0
TCGA-A2-A0ET-01	2.91855	0
TCGA-A8-A085-01	3.07734	0
TCGA-A8-A07U-01	2.08077	0
TCGA-A2-A0YG-01	1.82341	0
TCGA-E9-A244-01	0.0574949	0
TCGA-E2-A14P-01	3.41136	0
TCGA-AR-A0TS-01	7.00342	0
TCGA-AO-A03M-01	5.10883	0
TCGA-AO-A03V-01	3.69884	0
TCGA-A8-A06Z-01	0.0848734	0
TCGA-BH-A0DD-11	6.8063	0
TCGA-E9-A1R6-01	0.928131	0
TCGA-BH-A0C3-11	7.41684	0
TCGA-AO-A1KP-01	8.08487	0
TCGA-BH-A0C3-01	7.41684	0
TCGA-A8-A09I-01	3.75359	0
TCGA-D8-A1JJ-01	1.67283	0
TCGA-BH-A1F8-11	2.08898	1
TCGA-AC-A2FM-01	2.16838	1
TCGA-E9-A1N9-11	3.01437	0
TCGA-BH-A0B7-01	7.00616	0
TCGA-A2-A0SY-01	3.68789	0
TCGA-A2-A0D4-01	2.09993	0
TCGA-AR-A2LE-01	13.859	0
TCGA-A2-A0CM-01	2.06434	1
TCGA-EW-A1P0-01	3.42505	0
TCGA-BH-A0DL-11	6.51882	0
TCGA-BH-A0BZ-11	6.17385	0
TCGA-A2-A3KD-01	3.30185	0
TCGA-D8-A1XO-01	4.60507	0
TCGA-A1-A0SE-01	3.6167	0
TCGA-BH-A0W5-01	3.52635	0
TCGA-AN-A0AK-01	0.613279	0
TCGA-BH-A0C1-01	3.86311	1
TCGA-A1-A0SH-01	3.93429	0
TCGA-A2-A4S3-01	1.82341	0
TCGA-B6-A0RM-01	6.49692	1
TCGA-AQ-A1H3-01	2.70773	0
TCGA-E9-A1RH-11	3.87953	0
TCGA-BH-A18L-01	2.2204	1
TCGA-AR-A1AU-01	7.85216	0
TCGA-AR-A255-01	5.9165	0
TCGA-BH-A0B7-11	7.00616	0
TCGA-BH-A0H5-11	4.43532	0
TCGA-A7-A0CH-01	2.95414	0
TCGA-A8-A093-01	1.49487	0
TCGA-B6-A0X4-01	2.35455	1
TCGA-C8-A12Q-01	1.05407	1
TCGA-AR-A24W-01	4.24367	0
TCGA-E2-A15P-01	1.62902	0
TCGA-E9-A1N5-11	3.06639	0
TCGA-B6-A0X7-01	4.87611	1
TCGA-D8-A145-01	1.12252	0
TCGA-A8-A081-01	0	0
TCGA-A8-A07B-01	3.58111	0
TCGA-BH-A0HW-01	4.27379	0
TCGA-BH-A18J-01	1.67556	1
TCGA-A2-A0EY-01	5.27036	0
TCGA-C8-A1HO-01	1.02669	0
TCGA-AR-A24N-01	8.30938	0
TCGA-A8-A08Z-01	3.33196	0
TCGA-AQ-A04H-01	2.06434	0
TCGA-D8-A27F-01	1.33607	0
TCGA-E9-A1R3-01	0.213552	0
TCGA-AR-A0TV-01	6.2642	0
TCGA-A2-A0CL-01	8.25462	0
TCGA-A8-A08P-01	2.58179	0
TCGA-A1-A0SJ-01	1.13895	0
TCGA-BH-A204-11	6.93771	1
TCGA-E2-A15M-11	0.919918	1
TCGA-C8-A26Z-01	1.28679	0
TCGA-BH-A0H9-01	3.4141	0
TCGA-AC-A2FF-11	7.55373	0
TCGA-AO-A0JI-01	4.18344	0
TCGA-AC-A2FO-01	6.17385	0
TCGA-E9-A1NG-11	2.15195	1
TCGA-A2-A25F-01	0.881588	0
TCGA-B6-A0RV-01	14.1164	0
TCGA-AN-A0FS-01	0.574949	0
TCGA-A8-A082-01	1.50308	0
TCGA-BH-A0DP-11	1.30322	0
TCGA-A8-A090-01	0	0
TCGA-AR-A1AJ-01	8.41068	0
TCGA-E9-A1RI-01	3.96715	0
TCGA-A2-A0T3-01	4.15058	0
TCGA-E2-A14N-01	3.92608	0
TCGA-A2-A4S0-01	1.93292	0
TCGA-B6-A1KN-01	11.5893	0
TCGA-AC-A4ZE-01	2.43669	0
TCGA-A8-A06T-01	4.41889	0
TCGA-BH-A0BQ-11	6.17385	0
TCGA-A2-A0EQ-01	6.64203	0
TCGA-AN-A0FZ-01	0.0273785	0
TCGA-D8-A1XG-01	1.22656	0
TCGA-BH-A18M-01	6.04244	1
TCGA-BH-A0DL-01	6.51882	0
TCGA-AR-A1AT-01	3.48255	1
TCGA-E2-A1IL-01	0.323066	0
TCGA-BH-A1FR-01	4.49555	1
TCGA-BH-A0B5-11	5.84805	0
TCGA-D8-A1X5-01	1.54689	0
TCGA-EW-A1J3-01	1.37988	0
TCGA-E2-A1IE-01	6.4668	0
TCGA-E2-A154-01	1.61807	0
TCGA-A7-A13F-11	2.09446	0
TCGA-EW-A1PA-01	1.57426	0
TCGA-AC-A23E-01	1.91102	0
TCGA-BH-A0B8-01	4.29569	0
TCGA-A2-A3KC-01	3.01711	0
TCGA-AR-A0TP-01	11.7043	0
TCGA-GM-A2DM-01	8.83231	0
TCGA-E2-A150-01	5.29774	0
TCGA-OL-A6VQ-01	1.64271	0
TCGA-A8-A076-01	4.49555	0
TCGA-A8-A07F-01	1.57974	0
TCGA-BH-A202-01	2.17659	0
TCGA-D8-A1XJ-01	1.81793	0
TCGA-BH-A0BA-11	3.09925	0
TCGA-GI-A2C9-11	9.1499	0
TCGA-BH-A0BT-11	6.47502	0
TCGA-A2-A1G6-01	1.37166	0
TCGA-BH-A0E2-01	1.19097	0
TCGA-S3-A6ZG-01	1.53867	0
TCGA-BH-A1F0-11	2.14921	1
TCGA-E9-A1RD-01	0.0930869	0
TCGA-E2-A1L7-01	5.02669	0
TCGA-E9-A1NF-11	2.93498	1
TCGA-B6-A0IP-01	10.7488	1
TCGA-AO-A12D-01	6.88569	0
TCGA-A2-A25E-01	8.77207	0
TCGA-BH-A0BG-01	5.12252	0
TCGA-A2-A0EN-01	11.1923	0
TCGA-B6-A0RQ-01	11.6824	1
TCGA-AC-A3OD-01	1.23477	0
TCGA-EW-A1OX-01	2.49418	0
TCGA-AO-A0J2-01	2.72964	0
TCGA-A7-A3J1-01	0.939083	0
TCGA-E2-A14X-01	2.66119	0
TCGA-BH-A0DZ-01	1.35524	0
TCGA-BH-A1FN-11	6.00137	1
TCGA-AR-A2LN-01	3.17864	0
TCGA-BH-A0HP-01	1.13347	0
TCGA-E2-A1LB-11	6.31348	0
TCGA-D8-A1XU-01	1.08145	0
TCGA-EW-A1P1-01	3.3128	0
TCGA-BH-A0HA-11	4.41068	0
TCGA-E2-A10B-01	3.12389	0
TCGA-A8-A08H-01	0	0
TCGA-D8-A1XQ-01	1.36619	0
TCGA-AR-A2LL-01	5.50856	0
TCGA-EW-A1IY-01	0.706365	0
TCGA-AC-A3YI-01	1.93566	0
TCGA-BH-A1FG-01	10.2286	1
TCGA-BH-A18V-06	4.2601	1
TCGA-A8-A08C-01	2.41205	0
TCGA-A1-A0SD-01	1.19644	0
TCGA-AC-A2BK-01	6.0835	0
TCGA-AR-A0TR-01	0.438056	1
TCGA-A7-A3J0-01	0.856947	0
TCGA-BH-A0AU-11	5.24025	0
TCGA-A8-A08I-01	0.999316	0
TCGA-D8-A1XW-01	3.58385	0
TCGA-A2-A0YI-01	4.12047	0
TCGA-AR-A24T-01	8.7666	0
TCGA-E2-A158-11	1.23203	0
TCGA-A2-A0EX-01	2.05886	0
TCGA-A8-A079-01	0.750171	0
TCGA-C8-A3M7-01	2.83094	1
TCGA-C8-A12L-01	0.99384	0
TCGA-AO-A124-01	9.5989	0
TCGA-A7-A0DA-01	2.97057	0
TCGA-E9-A1NG-01	2.15195	1
TCGA-EW-A6SA-01	1.3963	0
TCGA-D8-A1X6-01	1.48118	0
TCGA-A8-A07W-01	0.832307	0
TCGA-A1-A0SB-01	0.709103	0
TCGA-A2-A25A-01	8.9692	0
TCGA-E2-A1LH-11	8.8898	0
TCGA-A8-A0A9-01	2.25051	0
TCGA-A8-A0AD-01	3.16769	0
TCGA-A2-A0T7-01	1.72758	0
TCGA-BH-A0E9-01	6.81451	0
TCGA-E9-A1NA-11	3.04449	0
TCGA-BH-A18J-11	1.67556	1
TCGA-A2-A0ST-01	8.2601	0
TCGA-E9-A2JT-01	0.788501	0
TCGA-E2-A14V-01	2.85284	0
TCGA-E2-A153-11	1.93566	0
TCGA-BH-A1FC-11	9.50582	1
TCGA-EW-A2FV-01	2.15743	0
TCGA-EW-A6S9-01	1.26762	0
TCGA-BH-A0EA-01	2.71321	1
TCGA-B6-A0WW-01	1.52772	1
TCGA-BH-A0DX-01	5.90281	0
TCGA-A2-A0YD-01	2.10541	0
TCGA-E2-A108-01	2.29158	0
TCGA-BH-A0DI-01	2.49692	0
TCGA-AC-A8OS-01	0.19165	0
TCGA-A8-A07J-01	0.999316	0
TCGA-AC-A2FB-11	3.37851	0
TCGA-BH-A18S-11	5.50034	1
TCGA-A8-A09M-01	2.75428	0
TCGA-D8-A1XK-01	1.20739	0
TCGA-AN-A0XU-01	0.0273785	0
TCGA-BH-A0H7-01	1.92197	0
TCGA-A8-A06O-01	1.08419	0
TCGA-D8-A1JI-01	1.57974	0
TCGA-AR-A1AW-01	7.20602	0
TCGA-BH-A1EN-11	5.82341	1
TCGA-E9-A1N5-01	3.06639	0
TCGA-A7-A26G-01	1.97673	0
TCGA-C8-A135-01	1.07598	0
TCGA-E2-A1IG-11	5.859	0
TCGA-BH-A0C0-01	3.47707	0
TCGA-AC-A2FG-01	5.07324	0
TCGA-A7-A2KD-01	1.859	0
TCGA-E9-A1N6-11	1.85626	1
TCGA-D8-A146-01	1.76044	0
TCGA-AR-A1AV-01	5.10335	0
TCGA-BH-A1FH-11	2.83094	1
TCGA-AC-A3HN-01	1.35797	0
TCGA-AO-A128-01	8.89254	0
TCGA-AC-A2QI-01	1.60986	0
TCGA-A7-A13D-01	2.64203	0
TCGA-BH-A1FL-01	4.58042		1
TCGA-D8-A27I-01	1.20192		0
TCGA-E2-A105-01	3.58111		0
TCGA-E9-A22B-01	3.19507		0
TCGA-A2-A25D-01	1.51129		0
TCGA-BH-A0DG-01	5.58795		0
TCGA-AR-A0TZ-01	8.93087		1
TCGA-BH-A0BL-01	6.23682		0
TCGA-BH-A1FG-11	10.2286		1
TCGA-BH-A0B5-01	5.84805		0
TCGA-EW-A1J1-01	1.57426		0
TCGA-A8-A09C-01	0.0848734		0
TCGA-A8-A09E-01	4.08487		0
TCGA-XX-A899-01	1.27858		0
TCGA-AN-A0XL-01	0.44627		0
TCGA-GM-A2DI-01	7.09103		0
TCGA-BH-A0AY-11	2.12731		0
TCGA-AN-A03Y-01	0.0273785		0
TCGA-E9-A1R0-01	2.35455		0
TCGA-E2-A1LS-01	4.39151		0
TCGA-A8-A07C-01	2.83094		0
TCGA-BH-A0C7-01	7.57563		0
TCGA-A8-A09B-01	0.999316		0
TCGA-A8-A083-01	0		0
TCGA-D8-A141-01	1.71389		0
TCGA-A8-A06P-01	1.08419		0
TCGA-D8-A140-01	1.10335		0
TCGA-A2-A0D3-01	5.12799		0
TCGA-A7-A4SE-01	1.76318		0
TCGA-S3-AA14-01	1.44832		0
TCGA-BH-A0HX-01	2.26968		0
TCGA-A8-A09N-01	0.0848734		0
TCGA-BH-A0AV-01	4.98289		0
TCGA-BH-A0HQ-01	3.06913		0
TCGA-A1-A0SG-01	1.18823		0
TCGA-AO-A0J8-01	1.86174		0
TCGA-LD-A9QF-01	0.884326		0
TCGA-AO-A1KQ-01	5.15264		0
TCGA-OL-A5RX-01	2.40383		0
TCGA-BH-A0H5-01	4.43532		0
TCGA-BH-A0DE-01	6.49418		0
TCGA-A8-A09G-01	0		0
TCGA-EW-A1P5-01	1.92471		0
TCGA-AR-A0TY-01	4.65161		1
TCGA-BH-A0DO-01	4.50103		0
TCGA-D8-A73W-01	1.05407		1
TCGA-BH-A0E1-01	1.30595		0
TCGA-A7-A0DB-11	2.75702		0
TCGA-A7-A5ZW-01	0.892539		0
TCGA-B6-A0RS-01	8.38604		1
TCGA-BH-A18L-11	2.2204		1
TCGA-B6-A1KI-01	6.12183		0
TCGA-HN-A2OB-01	5.20192		1
TCGA-A8-A07S-01	0.665298		0
TCGA-C8-A1HM-01	1.02669		0
TCGA-A7-A0CD-01	3.1896		0
TCGA-MS-A51U-01	1.86448		0
TCGA-A2-A0CW-01	8.98836		0
TCGA-BH-A0H0-01	1.26215		0
TCGA-AN-A04A-01	0.246407		0
TCGA-BH-A0HK-01	0.487337		0
TCGA-AN-A0FF-01	0.47091		0
TCGA-AN-A0XV-01	0.443532		0
TCGA-E2-A159-01	2.08624		0
TCGA-BH-A0BD-01	1.51677		0
TCGA-D8-A13Y-01	4.73101		0
TCGA-A8-A086-01	1.08419		0
TCGA-AO-A03P-01	7.96988		1
TCGA-E9-A1NA-01	3.04449		0
TCGA-C8-A137-01	1.03765		0
TCGA-AN-A0XP-01	0.0246407		0
TCGA-AC-A2FE-01	7.21697		1
TCGA-AR-A1AM-01	8.18891		0
TCGA-A2-A0CT-01	6.26694		0
TCGA-A7-A6VV-01	0.856947		0
TCGA-BH-A0BC-11	2.66667		0
TCGA-3C-AAAU-01	11.0801		0
TCGA-E9-A1QZ-01	2.06708		0
TCGA-E2-A106-01	6.95688		0
TCGA-S3-AA17-01	1.16085		0
TCGA-EW-A1P6-01	1.53867		0
TCGA-AR-A0U0-01	5.44285		0
TCGA-E2-A152-01	5.82615		0
TCGA-BH-A1FC-01	9.50582		1
TCGA-BH-A0H7-11	1.92197		0
TCGA-OL-A97C-01	0.741958		0
TCGA-B6-A0RT-01	7.44969		0
TCGA-E2-A15D-01	1.44011		0
TCGA-A1-A0SP-01	1.5989		0
TCGA-AN-A03X-01	0.0273785		0
TCGA-AN-A0FW-01	0.0301164		0
TCGA-E9-A3QA-01	2.51335		0
TCGA-D8-A1JG-01	4.41342		0
TCGA-C8-A12W-01	1.05407		0
TCGA-AR-A1AN-01	7.99452		0
TCGA-LL-A440-01	2.07803		0
TCGA-BH-A0HK-11	0.487337		0
TCGA-C8-A26V-01	1.68652		0
TCGA-A2-A0EV-01	2.65024		0
TCGA-E2-A15G-01	1.51677		0
TCGA-A7-A0CE-01	2.94045		0
TCGA-A7-A13H-01	2.46133		0
TCGA-BH-A0DT-01	6.57906		0
TCGA-C8-A1HN-01	1.07871		0
TCGA-A2-A04Q-01	6.52977		0
TCGA-A2-A0SX-01	4.19986		0
TCGA-AR-A256-01	7.81383		1
TCGA-LL-A5YO-01	1.20465		0
TCGA-BH-A0AY-01	2.12731		0
TCGA-AN-A0G0-01	0.0438056		0
TCGA-LL-A5YP-01	1.23203		0
TCGA-D8-A27R-01	0.84052		0
TCGA-OK-A5Q2-01	0.175222		0
TCGA-D8-A1JK-01	1.67556		0
TCGA-EW-A2FR-01	4.58042		0
TCGA-BH-A0HY-01	4.22998		0
TCGA-BH-A18H-01	1.78508		0
TCGA-E2-A15H-01	1.07598		0
TCGA-BH-AB28-01	0.785763		0
TCGA-OL-A6VO-01	2.34908		0
TCGA-E2-A158-01	1.23203		0
TCGA-BH-A0BS-11	7.15127		0
TCGA-BH-A0DV-01	5.65092		0
TCGA-A7-A0DB-01	2.75702		0
TCGA-BH-A0E1-11	1.30595		0
TCGA-A8-A092-01	2.57906		0
TCGA-C8-A133-01	0		0
TCGA-A2-A0EO-01	6.68583		0
TCGA-BH-A0BA-01	3.09925		0
TCGA-BH-A0EB-01	2.0397		0
TCGA-D8-A4Z1-01	1.80424		0
TCGA-AN-A0XS-01	0.0273785		0
TCGA-B6-A0IO-01	13.8042		0
TCGA-E2-A1L7-11	5.02669		0
TCGA-AN-A046-01	0.0273785		0
TCGA-E2-A1IJ-01	2.36824		0
TCGA-AN-A0AJ-01	0.829569		0
TCGA-A8-A08A-01	0.0821355		0
TCGA-E2-A109-01	3.87953		0
TCGA-A7-A3RF-01	1.11704		0
TCGA-A2-A04N-01	11.9206		0
TCGA-AR-A5QN-01	2.77344		0
TCGA-BH-A1EO-11	7.66051		1
TCGA-EW-A1OY-01	2.48597		0
TCGA-B6-A0IK-01	1.56331		1
TCGA-A7-A4SC-01	1.22108		0
TCGA-BH-A0BF-01	3.62491		1
TCGA-AC-A5XU-01	1.24572		0
TCGA-AC-A8OQ-01	0.0930869		0
TCGA-AO-A0J6-01	3.12115		0
TCGA-B6-A1KF-01	8.45448		0
TCGA-E9-A5UP-01	2.19849		0
TCGA-AC-A6IV-01	1.5551		0
TCGA-E9-A1N6-01	1.85626		1
TCGA-AO-A0J7-01	1.69199		0
TCGA-E2-A1IN-01	1.84805		0
TCGA-D8-A1XY-01	1.37714		0
TCGA-A8-A09Z-01	0		0
TCGA-C8-A26W-01	1.04312		0
TCGA-AO-A12H-01	3.37851		0
TCGA-AR-A24V-01	8.76934		0
TCGA-BH-A0WA-01	1.91923		0
TCGA-AN-A0AL-01	0.621492		0
TCGA-3C-AALK-01	3.96441		0
TCGA-AR-A1AS-01	3.14853		0
TCGA-E9-A1RF-01	0.54757		0
TCGA-C8-A12T-01	0		0
TCGA-A8-A06R-01	1.4976		0
TCGA-BH-A8G0-01	1.81246		0
TCGA-A2-A0T5-01	1.4538		0
TCGA-C8-A12O-01	1.05407		0
TCGA-EW-A3U0-01	1.45654		0
TCGA-AQ-A1H2-01	1.30048		0
TCGA-B6-A402-01	6.24504		0
TCGA-A1-A0SN-01	3.27447		0
TCGA-AC-A3W5-01	1.37988		0
TCGA-E2-A14Q-01	3.18412		0
TCGA-AO-A12G-01	4.48734		0
TCGA-B6-A0RP-01	8.55852		1
TCGA-B6-A0WY-01	9.4757		1
TCGA-E9-A295-01	1.02669		0
TCGA-A2-A0YE-01	1.51677		0
TCGA-C8-A3M8-01	1.07871		0
TCGA-BH-A0B4-01	3.26078		0
TCGA-A2-A0T4-01	1.70842		0
TCGA-A7-A13E-01	1.68104		1
TCGA-LL-A73Y-01	1.30595		0
TCGA-BH-A0BM-11	5.13621		0
TCGA-AC-A3EH-01	0.539357		1
TCGA-A2-A04V-01	5.25667		1
TCGA-B6-A0RL-01	6.75975		1
TCGA-E9-A3Q9-01	2.74059		0
TCGA-E9-A1RA-01	3.74812		0
TCGA-E9-A22A-01	3.2553		0
TCGA-B6-A0WS-01	8.11773		1
TCGA-A2-A4RX-01	2.03149		0
TCGA-B6-A0X5-01	5.74127		1
TCGA-AN-A0AS-01	0.0273785		0
TCGA-D8-A1JM-01	1.61533		0
TCGA-A2-A3XT-01	7.58385		0
TCGA-E2-A1IH-01	2.80903		0
TCGA-BH-A28O-01	3.06639		0
TCGA-B6-A2IU-01	14.1711		0
TCGA-AC-A8OR-01	0.109514		0
TCGA-EW-A1PE-01	0.876112		0
TCGA-AN-A049-01	0.0520192		0
TCGA-LD-A7W6-01	1.10609		0
TCGA-GM-A2DN-01	8.4627		0
TCGA-BH-A0HF-01	1.99042		0
TCGA-AC-A3W7-01	1.28953		0
TCGA-BH-A0DQ-01	0.268309		0
TCGA-BH-A0HI-01	1.69747		0
TCGA-C8-A278-01	0.813142		0
TCGA-E2-A1LI-01	8.54483		0
TCGA-E2-A15J-01	4.49008		0
TCGA-E9-A1NH-01	1.577		0
TCGA-E2-A1IG-01	5.859		0
TCGA-AN-A0XR-01	0.0273785		0
TCGA-AR-A24Q-01	8.68446		0
TCGA-BH-A8FZ-01	1.57153		0
TCGA-BH-A0BJ-01	1.80698		0
TCGA-BH-A0DP-01	1.30322		0
TCGA-AN-A0XT-01	0.0273785		0
TCGA-B6-A0RG-01	5.70021		0
TCGA-AO-A0JC-01	4.23546		0
TCGA-E2-A14Z-01	1.54141		1
TCGA-EW-A1J6-01	2.39562		0
TCGA-E2-A107-01	2.86653		0
TCGA-BH-A0BP-01	6.28611		1
TCGA-S3-AA0Z-01	1.72211		0
TCGA-BH-A1FJ-01	5.27584		1
TCGA-E2-A1LB-01	6.31348		0
TCGA-AN-A0FN-01	0.596851		0
TCGA-LL-A740-01	1.20739		0
TCGA-BH-A18U-01	4.27926		1
TCGA-A2-A4RY-01	1.77413		0
TCGA-A8-A06U-01	2.41752		1
TCGA-C8-A1HJ-01	0.0136893		0
TCGA-LL-A441-01	2.7269		0
TCGA-A2-A0T0-01	1.45927		0
TCGA-AN-A0FX-01	0.0273785		0
TCGA-BH-A0H6-01	2.04517		0
TCGA-EW-A1OV-01	2.16016		0
TCGA-D8-A73X-01	2.09993		0
TCGA-A2-A3XZ-01	4.19439		0
TCGA-C8-A273-01	1.40452		0
TCGA-C8-A134-01	1.0486		0
TCGA-C8-A1HI-01	0.939083		0
TCGA-D8-A27T-01	1.08966		0
TCGA-BH-A18K-01	7.56468		1
TCGA-AC-A23G-01	6.15469		0
TCGA-C8-A8HQ-01	1.04038		0
TCGA-E9-A247-01	3.24709		0
TCGA-BH-A18Q-01	4.63244		1
TCGA-A2-A0EP-01	9.86448		0
TCGA-C8-A8HR-01	1.11704		0
TCGA-A7-A4SF-01	1.49213		0
TCGA-AO-A12A-01	8.52019		0
TCGA-E2-A14Y-01	5.77413		0
TCGA-BH-A0B6-01	6.79808		0
TCGA-A2-A3XY-01	2.99247		1
TCGA-C8-A130-01	1.013		0
TCGA-AR-A1AK-01	8.64887		0
TCGA-A2-A04W-01	8.49281		0
TCGA-AO-A0JJ-01	5.16632		0
TCGA-A1-A0SQ-01	1.51677		0
TCGA-A7-A4SA-01	1.24298		0
TCGA-A7-A0CE-11	2.94045		0
TCGA-EW-A1P4-01	2.48323		0
TCGA-E9-A1NF-01	2.93498		1
TCGA-BH-A42T-01	0.876112		1
TCGA-C8-A12V-01	1.05407		0
TCGA-E9-A22E-01	3.47433		0
TCGA-A2-A0CO-01	9.56057		1
TCGA-A2-A3Y0-01	4.23272		0
TCGA-E2-A573-01	2.9076		0
TCGA-AQ-A7U7-01	1.5989		1
TCGA-D8-A73U-01	1.34702		0
TCGA-AN-A04C-01	0.147844		0
TCGA-D8-A27N-01	1.42094		0
TCGA-PL-A8LX-01	0.0136893		0
TCGA-B6-A0IG-01	12.1999		1
TCGA-A2-A0CZ-01	4.42437		0
TCGA-AC-A5EH-01	1.39904		0
TCGA-BH-A0BM-01	5.13621		0
TCGA-BH-A0BC-01	2.66667		0
TCGA-EW-A1P7-01	2.50513		0
TCGA-EW-A2FW-01	1.83984		0
TCGA-A8-A09X-01	1.16632		1
TCGA-AO-A12F-01	5.04312		0
TCGA-AR-A1AQ-01	8.27105		0
TCGA-E2-A15K-06	0.752909		0
TCGA-AO-A1KT-01	1.48118		0
TCGA-A7-A5ZX-01	0.919918		0
TCGA-E2-A1LA-01	2.04791		0
TCGA-A2-A0CX-01	4.73101		0
TCGA-EW-A1OZ-01	3.36482		0
TCGA-D8-A1Y2-01	1.18549		0
TCGA-LD-A74U-01	1.10062		0
TCGA-E2-A1L8-01	6.13279		0
TCGA-A2-A04Y-01	3.0089		0
TCGA-OL-A5DA-01	4.88159		0
TCGA-E2-A1L9-01	1.63723		0
TCGA-B6-A3ZX-01	3.154		1
TCGA-AR-A5QP-01	3.24435		0
TCGA-E9-A1RB-01	2.67214		1
TCGA-A2-A0SW-01	3.73717		1
TCGA-XX-A89A-01	1.33607		0
TCGA-AN-A0FK-01	0.583162		0
TCGA-OL-A66J-01	5.46475		0
TCGA-AN-A0AM-01	0.0136893		0
TCGA-AN-A0AR-01	0.0273785		0
TCGA-E9-A227-01	2.6694		0
TCGA-E9-A249-01	0.594114		0
TCGA-BH-A0E0-01	0.366872		0
TCGA-D8-A143-01	1.18001		0
TCGA-D8-A1Y1-01	0.826831		1
TCGA-AN-A0FD-01	0.536619		0
TCGA-BH-A0AW-01	1.70294		0
TCGA-A8-A07Z-01	3.75359		0
TCGA-E2-A14U-01	3.60849		0
TCGA-GM-A3NW-01	9.20192		0
TCGA-BH-A0BQ-01	6.17385		0
TCGA-OL-A5D6-01	3.02259		1
TCGA-C8-A12P-01	0.980151		0
TCGA-E2-A153-01	1.93566		0
TCGA-E2-A1BC-11	1.37166		0
TCGA-A7-A0CH-11	2.95414		0
TCGA-BH-A0AZ-01	5.25394		0
TCGA-D8-A1XR-01	1.31964		0
TCGA-BH-A0DZ-11	1.35524		0
TCGA-LQ-A4E4-01	2.32444		0
TCGA-B6-A40C-01	5.92471		0
TCGA-AR-A2LH-01	1.68652		1
TCGA-E9-A22D-01	3.41684		0
TCGA-AO-A12E-01	5.86448		0
TCGA-AR-A1AY-01	2.80903		0
TCGA-BH-A2L8-01	1.67556		0
TCGA-E9-A1ND-01	3.46612		0
TCGA-AO-A03L-01	6.68583		0
TCGA-E2-A14R-01	3.21424		0
TCGA-A8-A08L-01	0.832307		1
TCGA-AN-A04D-01	0.142368		0
TCGA-S3-A6ZH-01	1.75496		0
TCGA-E2-A1LL-01	3.58385		0
TCGA-BH-A0W7-01	3.73169		0
TCGA-EW-A1IZ-01	1.51677		0
TCGA-S3-AA11-01	1.15264		0
TCGA-A1-A0SI-01	1.73854		0
TCGA-AC-A6NO-01	0.13963		0
TCGA-E9-A1NI-01	0.821355		0
TCGA-B6-A0X0-01	10.8008		1
TCGA-C8-A12N-01	0.980151		0
TCGA-A1-A0SF-01	4.00548		0
TCGA-BH-A0DK-01	1.15811		0
TCGA-A8-A07R-01	0.747433		0
TCGA-A2-A0D2-01	2.81177		0
TCGA-B6-A0I6-01	2.71321		1
TCGA-BH-A0HB-01	2.20671		0
TCGA-4H-AAAK-01	0.952772		0
TCGA-BH-A1F6-01	8.11773		1
TCGA-C8-A131-01	1.12526		0
TCGA-A2-A3XS-01	2.82546		1
TCGA-PE-A5DC-01	3.91513		1
TCGA-BH-A0BR-01	6.37919		0
TCGA-OL-A6VR-01	3.34018		0
TCGA-BH-A0DS-01	0.213552		0
TCGA-E2-A1LK-01	0.728268		1
TCGA-AO-A0JM-01	5.97947		0
TCGA-EW-A2FS-01	4.39151		0
TCGA-C8-A1HG-01	0.944559		0
TCGA-OL-A5D8-01	2.66393		0
TCGA-BH-A0DH-01	3.16496		0
TCGA-B6-A400-01	0.588638		0
TCGA-BH-A42V-01	1.73854		0
TCGA-A7-A13F-01	2.09446		0
TCGA-E2-A15K-01	0.752909		0
TCGA-C8-A1HL-01	0.867899		0
TCGA-AC-A7VB-01	0.684463		0
TCGA-B6-A408-01	5.67283		0
TCGA-GM-A3XN-01	5.52772		0
TCGA-E2-A1IK-01	4.92813		0
TCGA-BH-A0HU-01	1.07324		0
TCGA-A2-A0D1-01	2.87748		0
TCGA-A7-A3IY-01	0.944559		0
TCGA-GM-A2DF-01	5.90007		0
TCGA-A2-A0CV-01	8.24367		0
TCGA-PL-A8LZ-01	0.826831		0
TCGA-BH-A0E0-11	0.366872		0
TCGA-BH-A0B0-01	6.78166		0
TCGA-BH-A0BV-01	4.1588		0
TCGA-AR-A0TU-01	1.94114		0
TCGA-AO-A0JE-01	6.39288		0
TCGA-AR-A1AH-01	10.423		0
TCGA-A2-A0CP-01	7.70157		0
TCGA-GM-A2DK-01	7.24162		0
TCGA-A7-A5ZV-01	1.00753		0
TCGA-BH-A5IZ-01	1.55236		0
TCGA-EW-A1PC-01	0.511978		0
TCGA-JL-A3YX-01	0.963723		0
TCGA-OL-A5RU-01	3.33744		0
TCGA-D8-A3Z5-01	2.77892		0
TCGA-BH-A6R9-01	0.438056		0
TCGA-A2-A4RW-01	0.607803		0
TCGA-BH-A0B3-01	3.29363		0
TCGA-B6-A0IN-01	7.04449		1
TCGA-E9-A5UO-01	2.14921		0
TCGA-AO-A125-01	9.46201		0
TCGA-B6-A40B-01	8.62971		0
TCGA-5L-AAT0-01	4.04381		0
TCGA-A7-A0CJ-01	2.54894		0
TCGA-OL-A5RZ-01	1.859		0
TCGA-S3-AA15-01	1.43737		0
TCGA-PL-A8LV-01	0		0
TCGA-A2-A0T1-01	1.42642		0
TCGA-JL-A3YW-01	0.985626		0
TCGA-AC-A3W6-01	1.64819		0
TCGA-EW-A1OW-01	1.90007		0
TCGA-E2-A570-01	2.54894		0
TCGA-EW-A424-01	1.95756		0
TCGA-E9-A1N8-01	2.84463		0
TCGA-LD-A7W5-01	0.591376		0
TCGA-C8-A12U-01	1.05407		0
TCGA-AQ-A04L-01	10.8337		0
TCGA-A2-A3XX-01	3.93977		1
TCGA-BH-A0DH-11	3.16496		0
TCGA-AR-A0U1-01	11.0938		0
TCGA-AN-A0FT-01	0.5859		0
TCGA-E9-A54X-01	1.99042		0
TCGA-OL-A5RY-01	2.05886		0
TCGA-OL-A66K-01	3.49076		1
TCGA-GM-A2DL-01	9.6345		0
TCGA-A7-A426-01	0.996578		0
TCGA-W8-A86G-01	0.950034		0
TCGA-PE-A5DD-01	5.34702		0
TCGA-BH-A0GZ-01	0.898015		0
TCGA-EW-A3E8-01	2.83368		0
TCGA-LL-A73Z-01	0.621492		1
TCGA-3C-AALI-01	10.9651		0
TCGA-C8-A12X-01	1.05407		0
TCGA-D8-A3Z6-01	1.54141		0
TCGA-AO-A12B-01	8.18344		0
TCGA-Z7-A8R6-01	8.91444		0
TCGA-B6-A0WX-01	1.74949		1
TCGA-BH-A0BZ-01	6.17385		0
TCGA-A2-A04X-01	4.61602		0
TCGA-BH-A18G-01	0.40794		0
TCGA-E2-A1II-01	2.8063		0
TCGA-AC-A6IW-01	1.13073		0
TCGA-A2-A0CK-01	11.3867		0
TCGA-BH-A0H9-11	3.4141		0
TCGA-AC-A3BB-01	2.70226		0
TCGA-AO-A0J9-01	4.41615		0
TCGA-BH-A0HA-01	4.41068		0
TCGA-E2-A1B5-01	2.69405		0
TCGA-EW-A1P3-01	4.41068		0
TCGA-AC-A3YJ-01	2.06434		0
TCGA-AO-A129-01	8.99658		0
TCGA-5L-AAT1-01	4.02738		0
TCGA-C8-A1HF-01	0.908966		0
TCGA-GM-A4E0-01	5.99863		0
TCGA-AR-A5QM-01	6.10815		0
TCGA-GM-A3XL-01	5.77139		0
TCGA-BH-A0EE-01	2.58179		0
TCGA-GM-A2DO-01	7.10746		0
TCGA-E2-A2P5-01	2.24778		1
TCGA-E2-A2P6-01	2.87748		0
TCGA-A2-A4S2-01	1.76044		0
TCGA-AN-A0FJ-01	0.66256		0
TCGA-A2-A0D0-01	5.60712		0
TCGA-C8-A26X-01	1.02943		0
TCGA-AC-A62Y-01	1.45106		0
TCGA-GM-A2D9-01	4.96099		1
TCGA-D8-A13Z-01	1.73854		0
TCGA-GM-A2DC-01	6.94045		0
TCGA-UU-A93S-01	0.317591		1
TCGA-A8-A08B-01	3.16496		0
TCGA-E9-A3HO-01	3.17043		0
TCGA-B6-A0IQ-01	11.7317		0
TCGA-EW-A1PB-01	1.66461		0
TCGA-A2-A4S1-01	2.24504		0
TCGA-C8-A138-01	1.04038		0
TCGA-HN-A2NL-01	0.21629		0
TCGA-C8-A8HP-01	1.08419		0
TCGA-B6-A0IB-01	10.7899		1
TCGA-A7-A4SD-01	1.20739		0
TCGA-D8-A1Y3-01	1.17728		0
TCGA-AO-A03R-01	5.72485		0
TCGA-GM-A5PX-01	1.50856		0
TCGA-PE-A5DE-01	7.24162		0
TCGA-A7-A6VY-01	0.728268		0
TCGA-E9-A1RG-01	1.77139		0
TCGA-GM-A3XG-01	3.64134		0
TCGA-E9-A1ND-11	3.46612		0
TCGA-E2-A15K-11	0.752909		0
TCGA-E2-A1B4-01	2.7488		1
TCGA-E2-A14W-01	2.66667		0
TCGA-OL-A5D7-01	4.87337		0
TCGA-5T-A9QA-01	0.829569		0
TCGA-BH-A0BT-01	6.47502		0
TCGA-GM-A3NY-01	3.18138		0
TCGA-3C-AALJ-01	4.03559		0
TCGA-A2-A0CY-01	4.58042		0
TCGA-A7-A425-01	1.22382		0
TCGA-GM-A5PV-01	1.12799		0
TCGA-A2-A04P-01	1.50034		1
TCGA-D8-A1XL-01	1.65914		0
TCGA-E2-A1LE-01	2.40657		1
TCGA-PL-A8LY-01	0.0219028		0
TCGA-D8-A1JS-01	1.01574		0
TCGA-B6-A409-01	1.56879		1
TCGA-AO-A03N-01	5.56057		0
TCGA-OL-A66I-01	1.95483		0
TCGA-LL-A7T0-01	1.02943		0
TCGA-B6-A401-01	7.10746		0
TCGA-BH-A0RX-01	0.465435		0
TCGA-AR-A5QQ-01	0.881588		1
TCGA-A2-A0SV-01	2.25873		1
TCGA-A2-A0T2-01	0.698152		1
TCGA-E9-A1NC-01	3.29363		0
TCGA-E2-A1BD-01	3.10198		0
TCGA-E2-A574-01	3.22793		0
TCGA-AC-A7VC-01	0.00273785		0
TCGA-AN-A0FL-01	0.632444		0
TCGA-A2-A0CQ-01	7.37851		0
TCGA-E2-A1IF-01	3.11567		0
TCGA-B6-A0I2-01	11.9398		0
TCGA-E2-A56Z-01	0.689938		0
TCGA-A2-A0CS-01	6.42847		1
TCGA-E9-A5FL-01	0.0657084		0
TCGA-GM-A2DB-01	6.58727		0
TCGA-AO-A03T-01	5.8152		0
TCGA-AC-A3TN-01	1.24846		0
TCGA-AO-A126-01	9.05407		0
TCGA-BH-A8FY-01	0.807666		1
TCGA-EW-A6SB-01	2.08077		0
TCGA-A2-A04U-01	7.26626		0
TCGA-A2-A3XW-01	4.6872		0
TCGA-GM-A2DD-01	6.24778		0
TCGA-LL-A8F5-01	1.63176		0
TCGA-BH-A0E6-01	0.80219		0
TCGA-UL-AAZ6-01	1.41821		0
TCGA-AC-A5XS-01	1.60986		0
TCGA-EW-A423-01	1.45927		0
TCGA-BH-A0HN-01	1.41273		0
TCGA-E2-A10C-01	3.34018		0
TCGA-E2-A1LH-01	8.8898		0
TCGA-OL-A66P-01	1.1718		0
TCGA-BH-A6R8-01	0.80219		0
TCGA-B6-A0I1-01	6.46407		1
TCGA-AR-A2LJ-01	7.20602		0
TCGA-LL-A50Y-01	2.08624		0
TCGA-AO-A0JL-01	4.6078		0
TCGA-AC-A2FM-11	2.16838		1
TCGA-AC-A62X-01	1.14168		0
TCGA-LL-A6FP-01	1.85352		0
TCGA-LL-A9Q3-01	1.45654		0
TCGA-E2-A1B6-01	2.37372		0
TCGA-AO-A1KR-01	6.88022		0
TCGA-BH-A18V-11	4.2601		1
TCGA-B6-A0IE-01	5.45654		1
TCGA-AC-A3QP-01	1.84805		0
TCGA-OL-A5S0-01	1.69747		0
TCGA-A7-A6VW-01	0.780287		0
TCGA-BH-A42U-01	9.21013		0
TCGA-AO-A0JB-01	4.22177		0
TCGA-LL-A5YN-01	1.22382		0
TCGA-Z7-A8R5-01	8.99932		0
TCGA-OL-A5RW-01	3.02806		0
TCGA-BH-A5J0-01	1.95756		0
TCGA-C8-A12Y-01	4.04107		0
TCGA-LL-A5YL-01	1.42094		0
TCGA-LD-A66U-01	1.76865		0
TCGA-A2-A3XU-01	2.49692		1
TCGA-AQ-A54N-01	0.213552		0
TCGA-E2-A14O-01	3.72074		0
TCGA-AQ-A54O-01	2.74059		0
TCGA-OL-A66O-01	1.44559		0
TCGA-OL-A66L-01	3.56194		0
TCGA-OL-A66N-01	2.16838		0
TCGA-E9-A6HE-01	2.31896		0
TCGA-E9-A5FK-01	2.22313		0
TCGA-AC-A62V-01	0.952772		1
TCGA-LL-A6FQ-01	0.219028		0
TCGA-E2-A9RU-01	1.47296		0
TCGA-WT-AB44-01	2.41752		0
TCGA-A2-A0CR-01	8.98836		0
TCGA-AC-A3TM-01	2.08624		0
TCGA-E9-A54Y-01	1.98494		0
TCGA-E2-A576-01	2.85558		0
TCGA-LL-A6FR-01	1.33881		0
TCGA-LL-A5YM-01	1.27584		0
TCGA-AC-A3QQ-01	2.00958		0
TCGA-E2-A572-01	3.30732		0
TCGA-WT-AB41-01	4.41068		0
TCGA-V7-A7HQ-01	5.56605		0
TCGA-LL-A7SZ-01	1.62628		0
TCGA-A2-A3XV-01	2.7269		0
TCGA-E9-A3X8-01	2.53525		0
TCGA-AC-A2QJ-01	1.22108		1
TCGA-A7-A56D-01	1.22656		0
